# Supplementary material for: Extensive Analysis of miRNA Trimming and Tailing Indicates that AGO1 Has a Complex Role in miRNA Turnover
Source: Plants (Basel). 2021 Jan 30;10(2):267. doi: 10.3390/plants10020267 (PMC7911489; doi:10.3390/plants10020267)
Supplement: Supplementary file 1 [file plants-10-00267-s001.zip]

Archive with 8 entries (8 files):
- SupplementaryTableS1.docx
- SupplementaryTableS2.xlsx
- SupplementaryTableS3.xlsx
- SupplementaryTableS4.xlsx
- SupplementaryTableS5.txt
- SupplementaryTableS6.xlsx
- SupplementaryTableS7.xlsx
- SupplementaryTableS8.xlsx
