# Supplementary material for: Extensive Analysis of miRNA Trimming and Tailing Indicates that AGO1 Has a Complex Role in miRNA Turnover
Source: Plants (Basel). 2021 Jan 30;10(2):267. doi: 10.3390/plants10020267 (PMC7911489; doi:10.3390/plants10020267)
Supplement: Supplementary file 1 [file plants-10-00267-s001.zip › SupplementaryTableS2.xlsx]

## Sheet: Sheet 1
ProjectAccession	Study_GSE	PMID	SRR	Sample	Study	Study_init	Title.x	BioSample	SampleAccesion	SampleDescription	Instrument	Library_strategy	Library_selection	Library_construction_protocol	tissue	genotype	growth_condition	developmental_stage	ENA-FIRST-PUBLIC	ENA-LAST-UPDATE	treatment	rip-antibody	expressing	ENA checklist	INSDC center name	INSDC first public	INSDC last update	INSDC status	SRA accession	Sample Name	alias	broker name	fraction	organism	title	Alias	Broker name	Description	Title.y	INSDC center alias	immunoprecipitate	cultivar	background	genotype/variation	antibody	transgene	sample type
PRJNA152365	GSE35479	22464194	SRR403903	Col_R1	Zhao12HESO1	Zh	GSM869251: Endogenous small RNAs from wild-type Col, replicate 1; Arabidopsis thaliana; RNA-Seq	SAMN00780036	GSM869251	Endogenous small RNAs from wild-type Col, replicate 1; Arabidopsis thaliana; RNA-Seq	Illumina HiSeq 2000	RNA-Seq	cDNA		inflorescences	wt_Col-0	soil, 16 h light/ 8 h darkness at 22°C	flowering
PRJNA152365	GSE35479	22464194	SRR403904	heso1-1_R1	Zhao12HESO1	Zh	GSM869252: Endogenous small RNAs from heso1-1, replicate 1; Arabidopsis thaliana; RNA-Seq	SAMN00780037	GSM869252	Endogenous small RNAs from heso1-1, replicate 1; Arabidopsis thaliana; RNA-Seq	Illumina HiSeq 2000	RNA-Seq	cDNA		inflorescences	heso1-1_Col-0	soil, 16 h light/ 8 h darkness at 22°C	flowering
PRJNA152365	GSE35479	22464194	SRR403905	hen1-8_R1	Zhao12HESO1	Zh	GSM869253: Endogenous small RNAs from hen1-8, replicate 1; Arabidopsis thaliana; RNA-Seq	SAMN00780038	GSM869253	Endogenous small RNAs from hen1-8, replicate 1; Arabidopsis thaliana; RNA-Seq	Illumina HiSeq 2000	RNA-Seq	cDNA		inflorescences	hen1-8_Col-0	soil, 16 h light/ 8 h darkness at 22°C	glowering
PRJNA152365	GSE35479	22464194	SRR403906	hen1-8 heso1-1_R1	Zhao12HESO1	Zh	GSM869254: Endogenous small RNAs from hen1-8 heso1-1, replicate 1; Arabidopsis thaliana; RNA-Seq	SAMN00780039	GSM869254	Endogenous small RNAs from hen1-8 heso1-1, replicate 1; Arabidopsis thaliana; RNA-Seq	Illumina HiSeq 2000	RNA-Seq	cDNA		inflorescences	hen1-8 heso1-1_Col-0	soil, 16 h light/ 8 h darkness at 22°C	flowering
PRJNA152365	GSE35479	22464194	SRR403907	Col_R2	Zhao12HESO1	Zh	GSM869255: Endogenous small RNAs from wild-type Col, replicate 2; Arabidopsis thaliana; RNA-Seq	SAMN00780040	GSM869255	Endogenous small RNAs from wild-type Col, replicate 2; Arabidopsis thaliana; RNA-Seq	Illumina HiSeq 2000	RNA-Seq	cDNA		inflorescences	wt_Col-0	soil, 16 h light/ 8 h darkness at 22°C	flowering
PRJNA152365	GSE35479	22464194	SRR403908	heso1-1_R2	Zhao12HESO1	Zh	GSM869256: Endogenous small RNAs from heso1-1, replicate 2; Arabidopsis thaliana; RNA-Seq	SAMN00780041	GSM869256	Endogenous small RNAs from heso1-1, replicate 2; Arabidopsis thaliana; RNA-Seq	Illumina HiSeq 2000	RNA-Seq	cDNA		inflorescences	heso1-1_Col-0	soil, 16 h light/ 8 h darkness at 22°C	flowering
PRJNA152365	GSE35479	22464194	SRR403909	hen1-8_R2	Zhao12HESO1	Zh	GSM869257: Endogenous small RNAs from hen1-8, replicate 2; Arabidopsis thaliana; RNA-Seq	SAMN00780042	GSM869257	Endogenous small RNAs from hen1-8, replicate 2; Arabidopsis thaliana; RNA-Seq	Illumina HiSeq 2000	RNA-Seq	cDNA		inflorescences	hen1-8_Col-0	soil, 16 h light/ 8 h darkness at 22°C	flowering
PRJNA152365	GSE35479	22464194	SRR403910	hen1-8 heso1-1_R2	Zhao12HESO1	Zh	GSM869258: Endogenous small RNAs from hen1-8 heso1-1, replicate 2; Arabidopsis thaliana; RNA-Seq	SAMN00780043	GSM869258	Endogenous small RNAs from hen1-8 heso1-1, replicate 2; Arabidopsis thaliana; RNA-Seq	Illumina HiSeq 2000	RNA-Seq	cDNA		inflorescences	hen1-8 heso1-1_Col-0	soil, 16 h light/ 8 h darkness at 22°C	flowering
PRJNA323732	GSE82039	27938667	SRR3606094	Col_Total_R1	Li16AGO	Li	GSM2181671: sRNA_Col_Total_1; Arabidopsis thaliana; ncRNA-Seq	SAMN05187938	GSM2181671	sRNA_Col_Total_1; Arabidopsis thaliana; ncRNA-Seq	Illumina HiSeq 2500	ncRNA-Seq	size fractionation	1. Total RNA extraction. (sRNA_Col_Total_1, sRNA_Col_Total_2, sRNA_Col_Total_3, sRNA_ago1-27_Total_1, sRNA_ago1-27_Total_2, sRNA_ago1-27_Total_3, sRNA_ago1-36_Total_1, sRNA_ago1-36_Total_2, sRNA_ago1-36_Total_3) 12 day seedlings of Col, ago1-27 and ago1-36 were ground in liquid nitrogen, and RNAs were extracted by Tri Reagent (Molecular Research Center) following the manufactory's instruction. 2.…	12-day seedlings	WT_Col-0_	soil, 16 h light/ 8 h darkness at 23°C	12 days old
PRJNA323732	GSE82039	27938667	SRR3606095	Col_Total_R2	Li16AGO	Li	GSM2181672: sRNA_Col_Total_2; Arabidopsis thaliana; ncRNA-Seq	SAMN05187939	GSM2181672	sRNA_Col_Total_2; Arabidopsis thaliana; ncRNA-Seq	Illumina HiSeq 2500	ncRNA-Seq	size fractionation	1. Total RNA extraction. (sRNA_Col_Total_1, sRNA_Col_Total_2, sRNA_Col_Total_3, sRNA_ago1-27_Total_1, sRNA_ago1-27_Total_2, sRNA_ago1-27_Total_3, sRNA_ago1-36_Total_1, sRNA_ago1-36_Total_2, sRNA_ago1-36_Total_3) 12 day seedlings of Col, ago1-27 and ago1-36 were ground in liquid nitrogen, and RNAs were extracted by Tri Reagent (Molecular Research Center) following the manufactory's instruction. 2.…	12-day seedlings	WT_Col-0_	soil, 16 h light/ 8 h darkness at 23°C	12 days old
PRJNA323732	GSE82039	27938667	SRR3606096	Col_Total_R3	Li16AGO	Li	GSM2181673: sRNA_Col_Total_3; Arabidopsis thaliana; ncRNA-Seq	SAMN05187940	GSM2181673	sRNA_Col_Total_3; Arabidopsis thaliana; ncRNA-Seq	Illumina HiSeq 2500	ncRNA-Seq	size fractionation	1. Total RNA extraction. (sRNA_Col_Total_1, sRNA_Col_Total_2, sRNA_Col_Total_3, sRNA_ago1-27_Total_1, sRNA_ago1-27_Total_2, sRNA_ago1-27_Total_3, sRNA_ago1-36_Total_1, sRNA_ago1-36_Total_2, sRNA_ago1-36_Total_3) 12 day seedlings of Col, ago1-27 and ago1-36 were ground in liquid nitrogen, and RNAs were extracted by Tri Reagent (Molecular Research Center) following the manufactory's instruction. 2.…	12-day seedlings	WT_Col-0_	soil, 16 h light/ 8 h darkness at 23°C	12 days old
PRJNA323732	GSE82039	27938667	SRR3606097	ago1-27_Total_R1	Li16AGO	Li	GSM2181674: sRNA_ago1-27_Total_1; Arabidopsis thaliana; ncRNA-Seq	SAMN05187941	GSM2181674	sRNA_ago1-27_Total_1; Arabidopsis thaliana; ncRNA-Seq	Illumina HiSeq 2500	ncRNA-Seq	size fractionation	1. Total RNA extraction. (sRNA_Col_Total_1, sRNA_Col_Total_2, sRNA_Col_Total_3, sRNA_ago1-27_Total_1, sRNA_ago1-27_Total_2, sRNA_ago1-27_Total_3, sRNA_ago1-36_Total_1, sRNA_ago1-36_Total_2, sRNA_ago1-36_Total_3) 12 day seedlings of Col, ago1-27 and ago1-36 were ground in liquid nitrogen, and RNAs were extracted by Tri Reagent (Molecular Research Center) following the manufactory's instruction. 2.…	12-day seedlings	ago1-27_Col-0_	soil, 16 h light/ 8 h darkness at 23°C	12 days old
PRJNA323732	GSE82039	27938667	SRR3606098	ago1-27_Total_R2	Li16AGO	Li	GSM2181675: sRNA_ago1-27_Total_2; Arabidopsis thaliana; ncRNA-Seq	SAMN05187942	GSM2181675	sRNA_ago1-27_Total_2; Arabidopsis thaliana; ncRNA-Seq	Illumina HiSeq 2500	ncRNA-Seq	size fractionation	1. Total RNA extraction. (sRNA_Col_Total_1, sRNA_Col_Total_2, sRNA_Col_Total_3, sRNA_ago1-27_Total_1, sRNA_ago1-27_Total_2, sRNA_ago1-27_Total_3, sRNA_ago1-36_Total_1, sRNA_ago1-36_Total_2, sRNA_ago1-36_Total_3) 12 day seedlings of Col, ago1-27 and ago1-36 were ground in liquid nitrogen, and RNAs were extracted by Tri Reagent (Molecular Research Center) following the manufactory's instruction. 2.…	12-day seedlings	ago1-27_Col-0_	soil, 16 h light/ 8 h darkness at 23°C	12 days old
PRJNA323732	GSE82039	27938667	SRR3606099	ago1-27_Total_R3	Li16AGO	Li	GSM2181676: sRNA_ago1-27_Total_3; Arabidopsis thaliana; ncRNA-Seq	SAMN05187943	GSM2181676	sRNA_ago1-27_Total_3; Arabidopsis thaliana; ncRNA-Seq	Illumina HiSeq 2500	ncRNA-Seq	size fractionation	1. Total RNA extraction. (sRNA_Col_Total_1, sRNA_Col_Total_2, sRNA_Col_Total_3, sRNA_ago1-27_Total_1, sRNA_ago1-27_Total_2, sRNA_ago1-27_Total_3, sRNA_ago1-36_Total_1, sRNA_ago1-36_Total_2, sRNA_ago1-36_Total_3) 12 day seedlings of Col, ago1-27 and ago1-36 were ground in liquid nitrogen, and RNAs were extracted by Tri Reagent (Molecular Research Center) following the manufactory's instruction. 2.…	12-day seedlings	ago1-27_Col-0_	soil, 16 h light/ 8 h darkness at 23°C	12 days old
PRJNA323732	GSE82039	27938667	SRR3606100	ago1-36_Total_R1	Li16AGO	Li	GSM2181677: sRNA_ago1-36_Total_1; Arabidopsis thaliana; ncRNA-Seq	SAMN05187944	GSM2181677	sRNA_ago1-36_Total_1; Arabidopsis thaliana; ncRNA-Seq	Illumina HiSeq 2500	ncRNA-Seq	size fractionation	1. Total RNA extraction. (sRNA_Col_Total_1, sRNA_Col_Total_2, sRNA_Col_Total_3, sRNA_ago1-27_Total_1, sRNA_ago1-27_Total_2, sRNA_ago1-27_Total_3, sRNA_ago1-36_Total_1, sRNA_ago1-36_Total_2, sRNA_ago1-36_Total_3) 12 day seedlings of Col, ago1-27 and ago1-36 were ground in liquid nitrogen, and RNAs were extracted by Tri Reagent (Molecular Research Center) following the manufactory's instruction. 2.…	12-day seedlings	ago1-36_Col-0_	soil, 16 h light/ 8 h darkness at 23°C	12 days old
PRJNA323732	GSE82039	27938667	SRR3606101	ago1-36_Total_R2	Li16AGO	Li	GSM2181678: sRNA_ago1-36_Total_2; Arabidopsis thaliana; ncRNA-Seq	SAMN05187945	GSM2181678	sRNA_ago1-36_Total_2; Arabidopsis thaliana; ncRNA-Seq	Illumina HiSeq 2500	ncRNA-Seq	size fractionation	1. Total RNA extraction. (sRNA_Col_Total_1, sRNA_Col_Total_2, sRNA_Col_Total_3, sRNA_ago1-27_Total_1, sRNA_ago1-27_Total_2, sRNA_ago1-27_Total_3, sRNA_ago1-36_Total_1, sRNA_ago1-36_Total_2, sRNA_ago1-36_Total_3) 12 day seedlings of Col, ago1-27 and ago1-36 were ground in liquid nitrogen, and RNAs were extracted by Tri Reagent (Molecular Research Center) following the manufactory's instruction. 2.…	12-day seedlings	ago1-36_Col-0_	soil, 16 h light/ 8 h darkness at 23°C	12 days old
PRJNA323732	GSE82039	27938667	SRR3606102	ago1-36_Total_R3	Li16AGO	Li	GSM2181679: sRNA_ago1-36_Total_3; Arabidopsis thaliana; ncRNA-Seq	SAMN05187946	GSM2181679	sRNA_ago1-36_Total_3; Arabidopsis thaliana; ncRNA-Seq	Illumina HiSeq 2500	ncRNA-Seq	size fractionation	1. Total RNA extraction. (sRNA_Col_Total_1, sRNA_Col_Total_2, sRNA_Col_Total_3, sRNA_ago1-27_Total_1, sRNA_ago1-27_Total_2, sRNA_ago1-27_Total_3, sRNA_ago1-36_Total_1, sRNA_ago1-36_Total_2, sRNA_ago1-36_Total_3) 12 day seedlings of Col, ago1-27 and ago1-36 were ground in liquid nitrogen, and RNAs were extracted by Tri Reagent (Molecular Research Center) following the manufactory's instruction. 2.…	12-day seedlings	ago1-36_Col-0_	soil, 16 h light/ 8 h darkness at 23°C	12 days old
PRJNA323732	GSE82039	27938667	SRR3606103	Col_Microsome_R1	Li16AGO	Li	GSM2181680: sRNA_Col_Microsome_1; Arabidopsis thaliana; ncRNA-Seq	SAMN05187947	GSM2181680	sRNA_Col_Microsome_1; Arabidopsis thaliana; ncRNA-Seq	Illumina HiSeq 2500	ncRNA-Seq	size fractionation	1. Total RNA extraction. (sRNA_Col_Total_1, sRNA_Col_Total_2, sRNA_Col_Total_3, sRNA_ago1-27_Total_1, sRNA_ago1-27_Total_2, sRNA_ago1-27_Total_3, sRNA_ago1-36_Total_1, sRNA_ago1-36_Total_2, sRNA_ago1-36_Total_3) 12 day seedlings of Col, ago1-27 and ago1-36 were ground in liquid nitrogen, and RNAs were extracted by Tri Reagent (Molecular Research Center) following the manufactory's instruction. 2.…	12-day seedlings	WT_Col-0_	soil, 16 h light/ 8 h darkness at 23°C	12 days old
PRJNA323732	GSE82039	27938667	SRR3606104	Col_Microsome_R2	Li16AGO	Li	GSM2181681: sRNA_Col_Microsome_2; Arabidopsis thaliana; ncRNA-Seq	SAMN05187948	GSM2181681	sRNA_Col_Microsome_2; Arabidopsis thaliana; ncRNA-Seq	Illumina HiSeq 2500	ncRNA-Seq	size fractionation	1. Total RNA extraction. (sRNA_Col_Total_1, sRNA_Col_Total_2, sRNA_Col_Total_3, sRNA_ago1-27_Total_1, sRNA_ago1-27_Total_2, sRNA_ago1-27_Total_3, sRNA_ago1-36_Total_1, sRNA_ago1-36_Total_2, sRNA_ago1-36_Total_3) 12 day seedlings of Col, ago1-27 and ago1-36 were ground in liquid nitrogen, and RNAs were extracted by Tri Reagent (Molecular Research Center) following the manufactory's instruction. 2.…	12-day seedlings	WT_Col-0_	soil, 16 h light/ 8 h darkness at 23°C	12 days old
PRJNA323732	GSE82039	27938667	SRR3606105	Col_Microsome_R3	Li16AGO	Li	GSM2181682: sRNA_Col_Microsome_3; Arabidopsis thaliana; ncRNA-Seq	SAMN05187949	GSM2181682	sRNA_Col_Microsome_3; Arabidopsis thaliana; ncRNA-Seq	Illumina HiSeq 2500	ncRNA-Seq	size fractionation	1. Total RNA extraction. (sRNA_Col_Total_1, sRNA_Col_Total_2, sRNA_Col_Total_3, sRNA_ago1-27_Total_1, sRNA_ago1-27_Total_2, sRNA_ago1-27_Total_3, sRNA_ago1-36_Total_1, sRNA_ago1-36_Total_2, sRNA_ago1-36_Total_3) 12 day seedlings of Col, ago1-27 and ago1-36 were ground in liquid nitrogen, and RNAs were extracted by Tri Reagent (Molecular Research Center) following the manufactory's instruction. 2.…	12-day seedlings	WT_Col-0_	soil, 16 h light/ 8 h darkness at 23°C	12 days old
PRJNA323732	GSE82039	27938667	SRR3606106	ago1-27_Microsome_R1	Li16AGO	Li	GSM2181683: sRNA_ago1-27_Microsome_1; Arabidopsis thaliana; ncRNA-Seq	SAMN05187950	GSM2181683	sRNA_ago1-27_Microsome_1; Arabidopsis thaliana; ncRNA-Seq	Illumina HiSeq 2500	ncRNA-Seq	size fractionation	1. Total RNA extraction. (sRNA_Col_Total_1, sRNA_Col_Total_2, sRNA_Col_Total_3, sRNA_ago1-27_Total_1, sRNA_ago1-27_Total_2, sRNA_ago1-27_Total_3, sRNA_ago1-36_Total_1, sRNA_ago1-36_Total_2, sRNA_ago1-36_Total_3) 12 day seedlings of Col, ago1-27 and ago1-36 were ground in liquid nitrogen, and RNAs were extracted by Tri Reagent (Molecular Research Center) following the manufactory's instruction. 2.…	12-day seedlings	ago1-27_Col-0_	soil, 16 h light/ 8 h darkness at 23°C	12 days old
PRJNA323732	GSE82039	27938667	SRR3606107	ago1-27_Microsome_R2	Li16AGO	Li	GSM2181684: sRNA_ago1-27_Microsome_2; Arabidopsis thaliana; ncRNA-Seq	SAMN05187951	GSM2181684	sRNA_ago1-27_Microsome_2; Arabidopsis thaliana; ncRNA-Seq	Illumina HiSeq 2500	ncRNA-Seq	size fractionation	1. Total RNA extraction. (sRNA_Col_Total_1, sRNA_Col_Total_2, sRNA_Col_Total_3, sRNA_ago1-27_Total_1, sRNA_ago1-27_Total_2, sRNA_ago1-27_Total_3, sRNA_ago1-36_Total_1, sRNA_ago1-36_Total_2, sRNA_ago1-36_Total_3) 12 day seedlings of Col, ago1-27 and ago1-36 were ground in liquid nitrogen, and RNAs were extracted by Tri Reagent (Molecular Research Center) following the manufactory's instruction. 2.…	12-day seedlings	ago1-27_Col-0_	soil, 16 h light/ 8 h darkness at 23°C	12 days old
PRJNA323732	GSE82039	27938667	SRR3606108	Col_TP_R1	Li16AGO	Li	GSM2181685: sRNA_Col_TP_1; Arabidopsis thaliana; ncRNA-Seq	SAMN05187952	GSM2181685	sRNA_Col_TP_1; Arabidopsis thaliana; ncRNA-Seq	Illumina HiSeq 2500	ncRNA-Seq	size fractionation	1. Total RNA extraction. (sRNA_Col_Total_1, sRNA_Col_Total_2, sRNA_Col_Total_3, sRNA_ago1-27_Total_1, sRNA_ago1-27_Total_2, sRNA_ago1-27_Total_3, sRNA_ago1-36_Total_1, sRNA_ago1-36_Total_2, sRNA_ago1-36_Total_3) 12 day seedlings of Col, ago1-27 and ago1-36 were ground in liquid nitrogen, and RNAs were extracted by Tri Reagent (Molecular Research Center) following the manufactory's instruction. 2.…	12-day seedlings	WT_Col-0_	soil, 16 h light/ 8 h darkness at 23°C	12 days old
PRJNA323732	GSE82039	27938667	SRR3606109	Col_TP_R2	Li16AGO	Li	GSM2181686: sRNA_Col_TP_2; Arabidopsis thaliana; ncRNA-Seq	SAMN05187953	GSM2181686	sRNA_Col_TP_2; Arabidopsis thaliana; ncRNA-Seq	Illumina HiSeq 2500	ncRNA-Seq	size fractionation	1. Total RNA extraction. (sRNA_Col_Total_1, sRNA_Col_Total_2, sRNA_Col_Total_3, sRNA_ago1-27_Total_1, sRNA_ago1-27_Total_2, sRNA_ago1-27_Total_3, sRNA_ago1-36_Total_1, sRNA_ago1-36_Total_2, sRNA_ago1-36_Total_3) 12 day seedlings of Col, ago1-27 and ago1-36 were ground in liquid nitrogen, and RNAs were extracted by Tri Reagent (Molecular Research Center) following the manufactory's instruction. 2.…	12-day seedlings	WT_Col-0_	soil, 16 h light/ 8 h darkness at 23°C	12 days old
PRJNA323732	GSE82039	27938667	SRR3606110	Col_TP_R3	Li16AGO	Li	GSM2181687: sRNA_Col_TP_3; Arabidopsis thaliana; ncRNA-Seq	SAMN05187954	GSM2181687	sRNA_Col_TP_3; Arabidopsis thaliana; ncRNA-Seq	Illumina HiSeq 2500	ncRNA-Seq	size fractionation	1. Total RNA extraction. (sRNA_Col_Total_1, sRNA_Col_Total_2, sRNA_Col_Total_3, sRNA_ago1-27_Total_1, sRNA_ago1-27_Total_2, sRNA_ago1-27_Total_3, sRNA_ago1-36_Total_1, sRNA_ago1-36_Total_2, sRNA_ago1-36_Total_3) 12 day seedlings of Col, ago1-27 and ago1-36 were ground in liquid nitrogen, and RNAs were extracted by Tri Reagent (Molecular Research Center) following the manufactory's instruction. 2.…	12-day seedlings	WT_Col-0_	soil, 16 h light/ 8 h darkness at 23°C	12 days old
PRJNA323732	GSE82039	27938667	SRR3606111	Col_MBP_R1	Li16AGO	Li	GSM2181688: sRNA_Col_MBP_1; Arabidopsis thaliana; ncRNA-Seq	SAMN05187955	GSM2181688	sRNA_Col_MBP_1; Arabidopsis thaliana; ncRNA-Seq	Illumina HiSeq 2500	ncRNA-Seq	size fractionation	1. Total RNA extraction. (sRNA_Col_Total_1, sRNA_Col_Total_2, sRNA_Col_Total_3, sRNA_ago1-27_Total_1, sRNA_ago1-27_Total_2, sRNA_ago1-27_Total_3, sRNA_ago1-36_Total_1, sRNA_ago1-36_Total_2, sRNA_ago1-36_Total_3) 12 day seedlings of Col, ago1-27 and ago1-36 were ground in liquid nitrogen, and RNAs were extracted by Tri Reagent (Molecular Research Center) following the manufactory's instruction. 2.…	12-day seedlings	WT_Col-0_	soil, 16 h light/ 8 h darkness at 23°C	12 days old
PRJNA323732	GSE82039	27938667	SRR3606112	Col_MBP_R2	Li16AGO	Li	GSM2181689: sRNA_Col_MBP_2; Arabidopsis thaliana; ncRNA-Seq	SAMN05187956	GSM2181689	sRNA_Col_MBP_2; Arabidopsis thaliana; ncRNA-Seq	Illumina HiSeq 2500	ncRNA-Seq	size fractionation	1. Total RNA extraction. (sRNA_Col_Total_1, sRNA_Col_Total_2, sRNA_Col_Total_3, sRNA_ago1-27_Total_1, sRNA_ago1-27_Total_2, sRNA_ago1-27_Total_3, sRNA_ago1-36_Total_1, sRNA_ago1-36_Total_2, sRNA_ago1-36_Total_3) 12 day seedlings of Col, ago1-27 and ago1-36 were ground in liquid nitrogen, and RNAs were extracted by Tri Reagent (Molecular Research Center) following the manufactory's instruction. 2.…	12-day seedlings	WT_Col-0_	soil, 16 h light/ 8 h darkness at 23°C	12 days old
PRJNA323732	GSE82039	27938667	SRR3606113	Col_MBP_R3	Li16AGO	Li	GSM2181690: sRNA_Col_MBP_3; Arabidopsis thaliana; ncRNA-Seq	SAMN05187957	GSM2181690	sRNA_Col_MBP_3; Arabidopsis thaliana; ncRNA-Seq	Illumina HiSeq 2500	ncRNA-Seq	size fractionation	1. Total RNA extraction. (sRNA_Col_Total_1, sRNA_Col_Total_2, sRNA_Col_Total_3, sRNA_ago1-27_Total_1, sRNA_ago1-27_Total_2, sRNA_ago1-27_Total_3, sRNA_ago1-36_Total_1, sRNA_ago1-36_Total_2, sRNA_ago1-36_Total_3) 12 day seedlings of Col, ago1-27 and ago1-36 were ground in liquid nitrogen, and RNAs were extracted by Tri Reagent (Molecular Research Center) following the manufactory's instruction. 2.…	12-day seedlings	WT_Col-0_	soil, 16 h light/ 8 h darkness at 23°C	12 days old
PRJNA323732	GSE82039	27938667	SRR3606114	Col_ER_IP_R1	Li16AGO	Li	GSM2181691: sRNA_Col_ER_IP; Arabidopsis thaliana; ncRNA-Seq	SAMN05187958	GSM2181691	sRNA_Col_ER_IP; Arabidopsis thaliana; ncRNA-Seq	Illumina HiSeq 2500	ncRNA-Seq	size fractionation	1. Total RNA extraction. (sRNA_Col_Total_1, sRNA_Col_Total_2, sRNA_Col_Total_3, sRNA_ago1-27_Total_1, sRNA_ago1-27_Total_2, sRNA_ago1-27_Total_3, sRNA_ago1-36_Total_1, sRNA_ago1-36_Total_2, sRNA_ago1-36_Total_3) 12 day seedlings of Col, ago1-27 and ago1-36 were ground in liquid nitrogen, and RNAs were extracted by Tri Reagent (Molecular Research Center) following the manufactory's instruction. 2.…	12-day seedlings	WT_Col-0_	soil, 16 h light/ 8 h darkness at 23°C	12 days old
PRJNA450254		30565372	SRR7007038	Col-0_R1	Mei18HWS	Me	miRNA-Seq of Arabidopsis thaliana: Infloresence biological replicate 1	SAMN08933540	miRNA-Seq of Arabidopsis thaliana	Infloresence biological replicate 1	Illumina HiSeq 2500	miRNA-Seq	size fractionation		Infloresence_	WT_Col-0	missing	5-week old			Control
PRJNA450254		30565372	SRR7007039	Col-0_R2	Mei18HWS	Me	miRNA-Seq of Arabidopsis thaliana: Infloresence biological replicate 2	SAMN08933541	miRNA-Seq of Arabidopsis thaliana	Infloresence biological replicate 2	Illumina HiSeq 2500	miRNA-Seq	size fractionation		Infloresence_	WT_Col-0	missing	5-week old			Control
PRJNA450254		30565372	SRR7007036	Col-0_R3	Mei18HWS	Me	miRNA-Seq of Arabidopsis thaliana: Infloresence biological replicate 3	SAMN08933542	miRNA-Seq of Arabidopsis thaliana	Infloresence biological replicate 3	Illumina HiSeq 2500	miRNA-Seq	size fractionation		Infloresence_	WT_Col-0	missing	5-week old			Control
PRJNA450254		30565372	SRR7007040	OE-HWS_R1	Mei18HWS	Me	miRNA-Seq of Arabidopsis thaliana: Infloresence biological replicate 1	SAMN08933546	miRNA-Seq of Arabidopsis thaliana	Infloresence biological replicate 1	Illumina HiSeq 2500	miRNA-Seq	size fractionation		Infloresence_	OE-HWS_Col-0	missing	5-week old			Treatment2
PRJNA450254		30565372	SRR7007041	OE-HWS_R2	Mei18HWS	Me	miRNA-Seq of Arabidopsis thaliana: Infloresence biological replicate 2	SAMN08933547	miRNA-Seq of Arabidopsis thaliana	Infloresence biological replicate 2	Illumina HiSeq 2500	miRNA-Seq	size fractionation		Infloresence_	OE-HWS_Col-0	missing	5-week old			Treatment2
PRJNA450254		30565372	SRR7007044	OE-HWS_R3	Mei18HWS	Me	miRNA-Seq of Arabidopsis thaliana: Infloresence biological replicate 3	SAMN08933548	miRNA-Seq of Arabidopsis thaliana	Infloresence biological replicate 3	Illumina HiSeq 2500	miRNA-Seq	size fractionation		Infloresence_	OE-HWS_Col-0	missing	5-week old			Treatment2
PRJNA450254		30565372	SRR7007037	hws-6_R1	Mei18HWS	Me	miRNA-Seq of Arabidopsis thaliana: Infloresence biological replicate 1	SAMN08933543	miRNA-Seq of Arabidopsis thaliana	Infloresence biological replicate 1	Illumina HiSeq 2500	miRNA-Seq	size fractionation		Infloresence_	hws-6_Col-0	missing	5-week old			Treatment1
PRJNA450254		30565372	SRR7007042	hws-6_R2	Mei18HWS	Me	miRNA-Seq of Arabidopsis thaliana: Infloresence biological replicate 2	SAMN08933544	miRNA-Seq of Arabidopsis thaliana	Infloresence biological replicate 2	Illumina HiSeq 2500	miRNA-Seq	size fractionation		Infloresence_	hws-6_Col-0	missing	5-week old			Treatment1
PRJNA450254		30565372	SRR7007043	hws-6_R3	Mei18HWS	Me	miRNA-Seq of Arabidopsis thaliana: Infloresence biological replicate 3	SAMN08933545	miRNA-Seq of Arabidopsis thaliana	Infloresence biological replicate 3	Illumina HiSeq 2500	miRNA-Seq	size fractionation		Infloresence_	hws-6_Col-0	missing	5-week old			Treatment1
PRJNA418962	GSE107070	29941559	SRR6304996	Col-0_R1	Wang18ATRM2	Wa	GSM2860556: Col-0 Rep1; Arabidopsis thaliana; miRNA-Seq	SAMN08044906	GSM2860556	Col-0 Rep1; Arabidopsis thaliana; miRNA-Seq	Illumina HiSeq 2500	miRNA-Seq	size fractionation	Total RNAs (samples 1-12) or AGO1 immunoprecipitated (samples 13-16) small RNAs were extracted from inflorescence tissues using trizol reagent Small RNA libraries were prepared for sequencing using standard Illumina protocols	inflorescence	wild type_Col-0_	soil, Plants were grown at 22℃ at a light intensity of approximately 120 μmol m-2 sec-1 and 16 hours light/8 hours dark photoperiod.	flowering				none
PRJNA418962	GSE107070	29941559	SRR6304997	Col-0_R2	Wang18ATRM2	Wa	GSM2860557: Col-0 Rep2; Arabidopsis thaliana; miRNA-Seq	SAMN08044905	GSM2860557	Col-0 Rep2; Arabidopsis thaliana; miRNA-Seq	Illumina HiSeq 2500	miRNA-Seq	size fractionation	Total RNAs (samples 1-12) or AGO1 immunoprecipitated (samples 13-16) small RNAs were extracted from inflorescence tissues using trizol reagent Small RNA libraries were prepared for sequencing using standard Illumina protocols	inflorescence	wild type_Col-0_	soil, Plants were grown at 22℃ at a light intensity of approximately 120 μmol m-2 sec-1 and 16 hours light/8 hours dark photoperiod.	flowering				none
PRJNA418962	GSE107070	29941559	SRR6304998	hen1-8 _R1	Wang18ATRM2	Wa	GSM2860558: hen1-8 Rep1; Arabidopsis thaliana; miRNA-Seq	SAMN08044904	GSM2860558	hen1-8 Rep1; Arabidopsis thaliana; miRNA-Seq	Illumina HiSeq 2500	miRNA-Seq	size fractionation	Total RNAs (samples 1-12) or AGO1 immunoprecipitated (samples 13-16) small RNAs were extracted from inflorescence tissues using trizol reagent Small RNA libraries were prepared for sequencing using standard Illumina protocols	inflorescence	hen1-8_Col-0_	soil, Plants were grown at 22℃ at a light intensity of approximately 120 μmol m-2 sec-1 and 16 hours light/8 hours dark photoperiod.	glowering				none
PRJNA418962	GSE107070	29941559	SRR6304999	hen1-8 _R2	Wang18ATRM2	Wa	GSM2860559: hen1-8 Rep2; Arabidopsis thaliana; miRNA-Seq	SAMN08044903	GSM2860559	hen1-8 Rep2; Arabidopsis thaliana; miRNA-Seq	Illumina HiSeq 2500	miRNA-Seq	size fractionation	Total RNAs (samples 1-12) or AGO1 immunoprecipitated (samples 13-16) small RNAs were extracted from inflorescence tissues using trizol reagent Small RNA libraries were prepared for sequencing using standard Illumina protocols	inflorescence	hen1-8_Col-0_	soil, Plants were grown at 22℃ at a light intensity of approximately 120 μmol m-2 sec-1 and 16 hours light/8 hours dark photoperiod.	flowering				none
PRJNA418962	GSE107070	29941559	SRR6305000	hen1-8 heso1-1_R1	Wang18ATRM2	Wa	GSM2860560: hen1-8 heso1-1 Rep1; Arabidopsis thaliana; miRNA-Seq	SAMN08044902	GSM2860560	hen1-8 heso1-1 Rep1; Arabidopsis thaliana; miRNA-Seq	Illumina HiSeq 2500	miRNA-Seq	size fractionation	Total RNAs (samples 1-12) or AGO1 immunoprecipitated (samples 13-16) small RNAs were extracted from inflorescence tissues using trizol reagent Small RNA libraries were prepared for sequencing using standard Illumina protocols	inflorescence	hen1-8 heso1-1_Col-0_	soil, Plants were grown at 22℃ at a light intensity of approximately 120 μmol m-2 sec-1 and 16 hours light/8 hours dark photoperiod.	flowering				none
PRJNA418962	GSE107070	29941559	SRR6305001	hen1-8 heso1-1_R2	Wang18ATRM2	Wa	GSM2860561: hen1-8 heso1-1 Rep2; Arabidopsis thaliana; miRNA-Seq	SAMN08044901	GSM2860561	hen1-8 heso1-1 Rep2; Arabidopsis thaliana; miRNA-Seq	Illumina HiSeq 2500	miRNA-Seq	size fractionation	Total RNAs (samples 1-12) or AGO1 immunoprecipitated (samples 13-16) small RNAs were extracted from inflorescence tissues using trizol reagent Small RNA libraries were prepared for sequencing using standard Illumina protocols	inflorescence	hen1-8 heso1-1_Col-0_	soil, Plants were grown at 22℃ at a light intensity of approximately 120 μmol m-2 sec-1 and 16 hours light/8 hours dark photoperiod.	flowering				none
PRJNA418962	GSE107070	29941559	SRR6305002	hen1-8 heso1-1 atrm2-1_R1	Wang18ATRM2	Wa	GSM2860562: hen1-8 heso1-1 atrm2-1 Rep1; Arabidopsis thaliana; miRNA-Seq	SAMN08044900	GSM2860562	hen1-8 heso1-1 atrm2-1 Rep1; Arabidopsis thaliana; miRNA-Seq	Illumina HiSeq 2500	miRNA-Seq	size fractionation	Total RNAs (samples 1-12) or AGO1 immunoprecipitated (samples 13-16) small RNAs were extracted from inflorescence tissues using trizol reagent Small RNA libraries were prepared for sequencing using standard Illumina protocols	inflorescence	hen1-8 heso1-1 atrm2-1_Col-0_	soil, Plants were grown at 22℃ at a light intensity of approximately 120 μmol m-2 sec-1 and 16 hours light/8 hours dark photoperiod.	flowering				none
PRJNA418962	GSE107070	29941559	SRR6305003	hen1-8 heso1-1 atrm2-1_R2	Wang18ATRM2	Wa	GSM2860563: hen1-8 heso1-1 atrm2-1 Rep2; Arabidopsis thaliana; miRNA-Seq	SAMN08044899	GSM2860563	hen1-8 heso1-1 atrm2-1 Rep2; Arabidopsis thaliana; miRNA-Seq	Illumina HiSeq 2500	miRNA-Seq	size fractionation	Total RNAs (samples 1-12) or AGO1 immunoprecipitated (samples 13-16) small RNAs were extracted from inflorescence tissues using trizol reagent Small RNA libraries were prepared for sequencing using standard Illumina protocols	inflorescence	hen1-8 heso1-1 atrm2-1_Col-0_	soil, Plants were grown at 22℃ at a light intensity of approximately 120 μmol m-2 sec-1 and 16 hours light/8 hours dark photoperiod.	flowering				none
PRJNA418962	GSE107070	29941559	SRR6305004	hen1-8 atrm2-1_R1	Wang18ATRM2	Wa	GSM2860564: hen1-8 atrm2-1 Rep1; Arabidopsis thaliana; miRNA-Seq	SAMN08044898	GSM2860564	hen1-8 atrm2-1 Rep1; Arabidopsis thaliana; miRNA-Seq	Illumina HiSeq 2500	miRNA-Seq	size fractionation	Total RNAs (samples 1-12) or AGO1 immunoprecipitated (samples 13-16) small RNAs were extracted from inflorescence tissues using trizol reagent Small RNA libraries were prepared for sequencing using standard Illumina protocols	inflorescence	hen1-8 atrm2-1_Col-0_	soil, Plants were grown at 22℃ at a light intensity of approximately 120 μmol m-2 sec-1 and 16 hours light/8 hours dark photoperiod.	flowering				none
PRJNA418962	GSE107070	29941559	SRR6305005	hen1-8 atrm2-1_R2	Wang18ATRM2	Wa	GSM2860565: hen1-8 atrm2-1 Rep2; Arabidopsis thaliana; miRNA-Seq	SAMN08044897	GSM2860565	hen1-8 atrm2-1 Rep2; Arabidopsis thaliana; miRNA-Seq	Illumina HiSeq 2500	miRNA-Seq	size fractionation	Total RNAs (samples 1-12) or AGO1 immunoprecipitated (samples 13-16) small RNAs were extracted from inflorescence tissues using trizol reagent Small RNA libraries were prepared for sequencing using standard Illumina protocols	inflorescence	hen1-8 atrm2-1_Col-0_	soil, Plants were grown at 22℃ at a light intensity of approximately 120 μmol m-2 sec-1 and 16 hours light/8 hours dark photoperiod.	flowering				none
PRJNA418962	GSE107070	29941559	SRR6305006	atrm2-1_R1	Wang18ATRM2	Wa	GSM2860566: atrm2-1 Rep1; Arabidopsis thaliana; miRNA-Seq	SAMN08044896	GSM2860566	atrm2-1 Rep1; Arabidopsis thaliana; miRNA-Seq	Illumina HiSeq 2500	miRNA-Seq	size fractionation	Total RNAs (samples 1-12) or AGO1 immunoprecipitated (samples 13-16) small RNAs were extracted from inflorescence tissues using trizol reagent Small RNA libraries were prepared for sequencing using standard Illumina protocols	inflorescence	atrm2-1_Col-0_	soil, Plants were grown at 22℃ at a light intensity of approximately 120 μmol m-2 sec-1 and 16 hours light/8 hours dark photoperiod.	glowering				none
PRJNA418962	GSE107070	29941559	SRR6305007	atrm2-1_R2	Wang18ATRM2	Wa	GSM2860567: atrm2-1 Rep2; Arabidopsis thaliana; miRNA-Seq	SAMN08044895	GSM2860567	atrm2-1 Rep2; Arabidopsis thaliana; miRNA-Seq	Illumina HiSeq 2500	miRNA-Seq	size fractionation	Total RNAs (samples 1-12) or AGO1 immunoprecipitated (samples 13-16) small RNAs were extracted from inflorescence tissues using trizol reagent Small RNA libraries were prepared for sequencing using standard Illumina protocols	inflorescence	atrm2-1_Col-0_	soil, Plants were grown at 22℃ at a light intensity of approximately 120 μmol m-2 sec-1 and 16 hours light/8 hours dark photoperiod.	flowering				none
PRJNA418962	GSE107070	29941559	SRR6305008	hen1-8 heso1-1 AGO1-IP_R1	Wang18ATRM2	Wa	GSM2860568: hen1-8 heso1-1 AGO1-IP Rep1; Arabidopsis thaliana; miRNA-Seq	SAMN08044894	GSM2860568	hen1-8 heso1-1 AGO1-IP Rep1; Arabidopsis thaliana; miRNA-Seq	Illumina HiSeq 2500	miRNA-Seq	size fractionation	Total RNAs (samples 1-12) or AGO1 immunoprecipitated (samples 13-16) small RNAs were extracted from inflorescence tissues using trizol reagent Small RNA libraries were prepared for sequencing using standard Illumina protocols	inflorescence	hen1-8 heso1-1_Col-0_	soil, Plants were grown at 22℃ at a light intensity of approximately 120 μmol m-2 sec-1 and 16 hours light/8 hours dark photoperiod.	flowering				Rabbit anti-AGO1
PRJNA418962	GSE107070	29941559	SRR6305009	hen1-8 heso1-1 AGO1-IP_R2	Wang18ATRM2	Wa	GSM2860569: hen1-8 heso1-1 AGO1-IP Rep2; Arabidopsis thaliana; miRNA-Seq	SAMN08044893	GSM2860569	hen1-8 heso1-1 AGO1-IP Rep2; Arabidopsis thaliana; miRNA-Seq	Illumina HiSeq 2500	miRNA-Seq	size fractionation	Total RNAs (samples 1-12) or AGO1 immunoprecipitated (samples 13-16) small RNAs were extracted from inflorescence tissues using trizol reagent Small RNA libraries were prepared for sequencing using standard Illumina protocols	inflorescence	hen1-8 heso1-1_Col-0_	soil, Plants were grown at 22℃ at a light intensity of approximately 120 μmol m-2 sec-1 and 16 hours light/8 hours dark photoperiod.	flowering				Rabbit anti-AGO1
PRJNA418962	GSE107070	29941559	SRR6305010	hen1-8 heso1-1 atrm2-1 AGO1-IP_R1	Wang18ATRM2	Wa	GSM2860570: hen1-8 heso1-1 atrm2-1 AGO1-IP Rep1; Arabidopsis thaliana; miRNA-Seq	SAMN08044892	GSM2860570	hen1-8 heso1-1 atrm2-1 AGO1-IP Rep1; Arabidopsis thaliana; miRNA-Seq	Illumina HiSeq 2500	miRNA-Seq	size fractionation	Total RNAs (samples 1-12) or AGO1 immunoprecipitated (samples 13-16) small RNAs were extracted from inflorescence tissues using trizol reagent Small RNA libraries were prepared for sequencing using standard Illumina protocols	inflorescence	hen1-8 heso1-1 atrm2-1_Col-0_	soil, Plants were grown at 22℃ at a light intensity of approximately 120 μmol m-2 sec-1 and 16 hours light/8 hours dark photoperiod.	flowering				Rabbit anti-AGO1
PRJNA418962	GSE107070	29941559	SRR6305011	hen1-8 heso1-1 atrm2-1 AGO1-IP_R2	Wang18ATRM2	Wa	GSM2860571: hen1-8 heso1-1 atrm2-1 AGO1-IP Rep2; Arabidopsis thaliana; miRNA-Seq	SAMN08044891	GSM2860571	hen1-8 heso1-1 atrm2-1 AGO1-IP Rep2; Arabidopsis thaliana; miRNA-Seq	Illumina HiSeq 2500	miRNA-Seq	size fractionation	Total RNAs (samples 1-12) or AGO1 immunoprecipitated (samples 13-16) small RNAs were extracted from inflorescence tissues using trizol reagent Small RNA libraries were prepared for sequencing using standard Illumina protocols	inflorescence	hen1-8 heso1-1 atrm2-1_Col-0_	soil, Plants were grown at 22℃ at a light intensity of approximately 120 μmol m-2 sec-1 and 16 hours light/8 hours dark photoperiod.	flowering				Rabbit anti-AGO1
PRJNA391518	GSE100395	29398448	SRR5747825	IP_GFP-AGO1_R1	Bologna18AGO1	Bo	GSM2680245: IP_GFP-AGO1_rep1; Arabidopsis thaliana; ncRNA-Seq	SAMN07269945	GSM2680245	IP_GFP-AGO1_rep1; Arabidopsis thaliana; ncRNA-Seq	Illumina HiSeq 2500	ncRNA-Seq	size fractionation	For each GFP-AGO1 allele, two independent pools of ~10 different lines were frozen and ground in liquid nitrogen. Supernatants were precleared and incubated with GFP-Trap_MA (ChromoTek). The beads were removed magnetically and RNA was then phenol-extracted and precipitated in sodium acetate, ethanol, and glycogen, washed in ethanol 80% and re-suspended in RNase-free water. Extracted RNA was proce…	Inflorescences	Col0_pAGO1:GFP-AGO1	soil, Plants were grown for 2 weeks in soil in a 12-h-light/12-h-dark regimen, then moved into a 16 h/8 h chamber	Unopened flower buds					pAGO1:GFP-AGO1
PRJNA391518	GSE100395	29398448	SRR5747826	IP_GFP-AGO1_R2	Bologna18AGO1	Bo	GSM2680246: IP_GFP-AGO1_rep2; Arabidopsis thaliana; ncRNA-Seq	SAMN07269944	GSM2680246	IP_GFP-AGO1_rep2; Arabidopsis thaliana; ncRNA-Seq	Illumina HiSeq 2500	ncRNA-Seq	size fractionation	For each GFP-AGO1 allele, two independent pools of ~10 different lines were frozen and ground in liquid nitrogen. Supernatants were precleared and incubated with GFP-Trap_MA (ChromoTek). The beads were removed magnetically and RNA was then phenol-extracted and precipitated in sodium acetate, ethanol, and glycogen, washed in ethanol 80% and re-suspended in RNase-free water. Extracted RNA was proce…	Inflorescences	Col0_pAGO1:GFP-AGO1	soil, Plants were grown for 2 weeks in soil in a 12-h-light/12-h-dark regimen, then moved into a 16 h/8 h chamber	Unopened flower buds					pAGO1:GFP-AGO1
PRJNA391518	GSE100395	29398448	SRR5747827	IP_GFP-AGO1dNES_R1	Bologna18AGO1	Bo	GSM2680247: IP_GFP-AGO1ΔNES_rep1; Arabidopsis thaliana; ncRNA-Seq	SAMN07269943	GSM2680247	IP_GFP-AGO1ΔNES_rep1; Arabidopsis thaliana; ncRNA-Seq	Illumina HiSeq 2500	ncRNA-Seq	size fractionation	For each GFP-AGO1 allele, two independent pools of ~10 different lines were frozen and ground in liquid nitrogen. Supernatants were precleared and incubated with GFP-Trap_MA (ChromoTek). The beads were removed magnetically and RNA was then phenol-extracted and precipitated in sodium acetate, ethanol, and glycogen, washed in ethanol 80% and re-suspended in RNase-free water. Extracted RNA was proce…	Inflorescences	Col0_pAGO1:GFP-AGO1ΔNES	soil, Plants were grown for 2 weeks in soil in a 12-h-light/12-h-dark regimen, then moved into a 16 h/8 h chamber	Unopened flower buds					pAGO1:GFP-AGO1ΔNES
PRJNA391518	GSE100395	29398448	SRR5747828	IP_GFP-AGO1dNES_R2	Bologna18AGO1	Bo	GSM2680248: IP_GFP-AGO1ΔNES_rep2; Arabidopsis thaliana; ncRNA-Seq	SAMN07269942	GSM2680248	IP_GFP-AGO1ΔNES_rep2; Arabidopsis thaliana; ncRNA-Seq	Illumina HiSeq 2500	ncRNA-Seq	size fractionation	For each GFP-AGO1 allele, two independent pools of ~10 different lines were frozen and ground in liquid nitrogen. Supernatants were precleared and incubated with GFP-Trap_MA (ChromoTek). The beads were removed magnetically and RNA was then phenol-extracted and precipitated in sodium acetate, ethanol, and glycogen, washed in ethanol 80% and re-suspended in RNase-free water. Extracted RNA was proce…	Inflorescences	Col0_pAGO1:GFP-AGO1ΔNES	soil, Plants were grown for 2 weeks in soil in a 12-h-light/12-h-dark regimen, then moved into a 16 h/8 h chamber	Unopened flower buds					pAGO1:GFP-AGO1ΔNES
PRJEB3161		23141542	ERR159616	Col-0_R1	Manavella12CPL1	Ma	Transcriptome Analysis of thale cress	SAMEA1470019			Illumina Genome Analyzer II	OTHER	unspecified		21-day-old rosette leaves	WT_Col-0	Plants were grown on soil at 23C or MS plates with 0.4% agar in 16 hr light/ 8 hr dark.	21 days old							Max Planck Institute for Developmental Biology, Tuebingen, Germany	2012-07-23T15:13:54Z	2018-03-08T15:52:16Z	public	ERS157190	ERS157190						Col-0_1			sRNA of Col-0, replicate 1	MPI-TUEBINGEN
PRJEB3161		23141542	ERR159617	Col-0_R2	Manavella12CPL1	Ma	Transcriptome Analysis of thale cress	SAMEA1470024			Illumina Genome Analyzer II	OTHER	unspecified		21-day-old rosette leaves	WT_Col-0	Plants were grown on soil at 23C or MS plates with 0.4% agar in 16 hr light/ 8 hr dark.	21 days old							Max Planck Institute for Developmental Biology, Tuebingen, Germany	2012-07-23T15:13:54Z	2018-03-08T15:52:30Z	public	ERS157191	ERS157191						Col-0_2			sRNA of Col-0, replicate 1	MPI-TUEBINGEN
PRJEB3161		23141542	ERR159618	cpl1-7_R1	Manavella12CPL1	Ma	Transcriptome Analysis of thale cress	SAMEA1470020			Illumina Genome Analyzer II	OTHER	unspecified		21-day-old rosette leaves	cpl1-7_Col-0	Plants were grown on soil at 23C or MS plates with 0.4% agar in 16 hr light/ 8 hr dark.	21 days old							Max Planck Institute for Developmental Biology, Tuebingen, Germany	2012-07-23T15:13:54Z	2018-03-08T15:52:30Z	public	ERS157192	ERS157192						cpl1-7_1			sRNA of cpl1-7, replicate 1	MPI-TUEBINGEN
PRJEB3161		23141542	ERR159619	cpl1-7_R2	Manavella12CPL1	Ma	Transcriptome Analysis of thale cress	SAMEA1470022			Illumina Genome Analyzer II	OTHER	unspecified		21-day-old rosette leaves	cpl1-7_Col-0	Plants were grown on soil at 23C or MS plates with 0.4% agar in 16 hr light/ 8 hr dark.	21 days old							Max Planck Institute for Developmental Biology, Tuebingen, Germany	2012-07-23T15:13:54Z	2018-03-08T15:52:30Z	public	ERS157193	ERS157193						cpl1-7_2			sRNA of cpl1-7, replicate 2	MPI-TUEBINGEN
PRJEB3161		23141542	ERR159620	hyl1-2_R1	Manavella12CPL1	Ma	Transcriptome Analysis of thale cress	SAMEA1470021			Illumina Genome Analyzer II	OTHER	unspecified		21-day-old rosette leaves	hyl1-2_Col-0	Plants were grown on soil at 23C or MS plates with 0.4% agar in 16 hr light/ 8 hr dark.	21 days old							Max Planck Institute for Developmental Biology, Tuebingen, Germany	2012-07-23T15:13:54Z	2018-03-08T15:52:30Z	public	ERS157194	ERS157194						hyl1-2_1			sRNA of hyl1-2, replicate 1	MPI-TUEBINGEN
PRJEB3161		23141542	ERR159621	hyl1-2_R2	Manavella12CPL1	Ma	Transcriptome Analysis of thale cress	SAMEA1470025			Illumina Genome Analyzer II	OTHER	unspecified		21-day-old rosette leaves	hyl1-2_Col-0	Plants were grown on soil at 23C or MS plates with 0.4% agar in 16 hr light/ 8 hr dark.	21 days old							Max Planck Institute for Developmental Biology, Tuebingen, Germany	2012-07-23T15:13:54Z	2018-03-08T15:52:30Z	public	ERS157195	ERS157195						hyl1-2_2			sRNA of hyl1-2, replicate 2	MPI-TUEBINGEN
PRJEB3161		23141542	ERR159622	se-3_R1	Manavella12CPL1	Ma	Transcriptome Analysis of thale cress	SAMEA1470023			Illumina Genome Analyzer II	OTHER	unspecified		21-day-old rosette leaves	se-3_Col-0	Plants were grown on soil at 23C or MS plates with 0.4% agar in 16 hr light/ 8 hr dark.	21 days old							Max Planck Institute for Developmental Biology, Tuebingen, Germany	2012-07-23T15:13:54Z	2018-03-08T15:52:30Z	public	ERS157196	ERS157196						se_3			sRNA of se-3	MPI-TUEBINGEN
PRJEB37499		32636339	ERR4290628	WT_R1	Tomassi20CARP9	To		SAMEA7014643			Illumina HiSeq 3000 sequencing				13-day-old seedlings	reporter control line, Col-0	soil, 16 h light/ 8 h darkness at 23°C	13-day-old
PRJEB37499		32636339	ERR4290629	WT_R2	Tomassi20CARP9	To		SAMEA7014644			Illumina HiSeq 3000 sequencing				13-day-old seedlings	reporter control line, Col-0	soil, 16 h light/ 8 h darkness at 23°C	13-day-old
PRJEB37499		32636339	ERR4292921	WT_R3	Tomassi20CARP9	To		SAMEA7014645			Illumina HiSeq 3000 sequencing				13-day-old seedlings	reporter control line, Col-0	soil, 16 h light/ 8 h darkness at 23°C	13-day-old
PRJEB37499		32636339	ERR4339415	hyl-2_R1	Tomassi20CARP9	To		SAMEA7014646			Illumina HiSeq 3000 sequencing				13-day-old seedlings	hyl1-2, Col-0	soil, 16 h light/ 8 h darkness at 23°C	13-day-old
PRJEB37499		32636339	ERR4290631	hyl-2_R2	Tomassi20CARP9	To		SAMEA7014647			Illumina HiSeq 3000 sequencing				13-day-old seedlings	hyl1-2, Col-0	soil, 16 h light/ 8 h darkness at 23°C	13-day-old
PRJEB37499		32636339	ERR4290632	hyl-2_R3	Tomassi20CARP9	To		SAMEA7014648			Illumina HiSeq 3000 sequencing				13-day-old seedlings	hyl1-2, Col-0	soil, 16 h light/ 8 h darkness at 23°C	13-day-old
PRJEB37499		32636339	ERR4290633	carp9-1_R1	Tomassi20CARP9	To		SAMEA7014649			Illumina HiSeq 3000 sequencing				13-day-old seedlings	carp9-1, reporter background	soil, 16 h light/ 8 h darkness at 23°C	13-day-old
PRJEB37499		32636339	ERR4290634	carp9-1_R2	Tomassi20CARP9	To		SAMEA7014650			Illumina HiSeq 3000 sequencing				13-day-old seedlings	carp9-1, reporter background	soil, 16 h light/ 8 h darkness at 23°C	13-day-old
PRJNA563021		32636270	SRR10042787	Col-0_R1	Gao20HYL1	Ga	miRNA-Seq of Arabidopsis thaliana: seedling leaf biological replicate 1	SAMN12661490	miRNA-Seq of Arabidopsis thaliana	seedling leaf biological replicate 1	Illumina HiSeq 2500	miRNA-Seq	size fractionation		seedling	WT, Col-0	Soil or 1/2 Murashige and Skoog medium at 22 °C under long-day conditions	mixed stages of seedlings			wt
PRJNA563021		32636270	SRR10042786	Col-0_R2	Gao20HYL1	Ga	miRNA-Seq of Arabidopsis thaliana: seedling leaf biological replicate 2	SAMN12661491	miRNA-Seq of Arabidopsis thaliana	seedling leaf biological replicate 2	Illumina HiSeq 2500	miRNA-Seq	size fractionation		seedling	WT, Col-0	Soil or 1/2 Murashige and Skoog medium at 22 °C under long-day conditions	mixed stages of seedlings			wt
PRJNA563021		32636270	SRR10042785	hyl1-2_R1	Gao20HYL1	Ga	miRNA-Seq of Arabidopsis thaliana: seedling leaf biological replicate 1	SAMN12661492	miRNA-Seq of Arabidopsis thaliana	seedling leaf biological replicate 1	Illumina HiSeq 2500	miRNA-Seq	size fractionation		seedling	hyl1-2, Col-0	Soil or 1/2 Murashige and Skoog medium at 22 °C under long-day conditions	mixed stages of seedlings			treatment_1
PRJNA563021		32636270	SRR10042784	hyl1-2_R2	Gao20HYL1	Ga	miRNA-Seq of Arabidopsis thaliana: seedling leaf biological replicate 2	SAMN12661493	miRNA-Seq of Arabidopsis thaliana	seedling leaf biological replicate 2	Illumina HiSeq 2500	miRNA-Seq	size fractionation		seedling	hyl1-2, Col-0	Soil or 1/2 Murashige and Skoog medium at 22 °C under long-day conditions	mixed stages of seedlings			treatment_1
PRJNA563021		32636270	SRR10042783	shy43_R1	Gao20HYL1	Ga	miRNA-Seq of Arabidopsis thaliana: seedling leaf biological replicate 1	SAMN12661494	miRNA-Seq of Arabidopsis thaliana	seedling leaf biological replicate 1	Illumina HiSeq 2500	miRNA-Seq	size fractionation		seedling	shy43, Col-0	Soil or 1/2 Murashige and Skoog medium at 22 °C under long-day conditions	mixed stages of seedlings			treatment_2
PRJNA563021		32636270	SRR10042782	shy43_R2	Gao20HYL1	Ga	miRNA-Seq of Arabidopsis thaliana: seedling leaf biological replicate 2	SAMN12661495	miRNA-Seq of Arabidopsis thaliana	seedling leaf biological replicate 2	Illumina HiSeq 2500	miRNA-Seq	size fractionation		seedling	shy43, Col-0	Soil or 1/2 Murashige and Skoog medium at 22 °C under long-day conditions	mixed stages of seedlings			treatment_2
PRJNA168205	GSE38600	22802657	SRR505135	Col-0_R1	Ren12TGH	Re	GSM945923: Wild type flower Rep1; Arabidopsis thaliana; RNA-Seq	SAMN01041523	GSM945923	Wild type flower Rep1; Arabidopsis thaliana; RNA-Seq	Illumina Genome Analyzer IIx	RNA-Seq	cDNA		flowers and flower buds	wild type_Col-0	soil,16 hour light; 8 hour dark; at 22 oC	flowering
PRJNA168205	GSE38600	22802657	SRR505136	tgh-1_R1	Ren12TGH	Re	GSM945924: tgh-1 flower Rep1; Arabidopsis thaliana; RNA-Seq	SAMN01041524	GSM945924	tgh-1 flower Rep1; Arabidopsis thaliana; RNA-Seq	Illumina Genome Analyzer IIx	RNA-Seq	cDNA		flowers and flower buds	tgh-1_Col-0	soil,16 hour light; 8 hour dark; at 22 oC	flowering
PRJNA168205	GSE38600	22802657	SRR505137	Col-0_R2	Ren12TGH	Re	GSM945925: Wild type flower Rep2; Arabidopsis thaliana; RNA-Seq	SAMN01041525	GSM945925	Wild type flower Rep2; Arabidopsis thaliana; RNA-Seq	Illumina Genome Analyzer IIx	RNA-Seq	cDNA		flowers and flower buds	wild type_Col-0	soil,16 hour light; 8 hour dark; at 22 oC	flowering
PRJNA168205	GSE38600	22802657	SRR505138	tgh-1_R2	Ren12TGH	Re	GSM945926: tgh-1 flower Rep2; Arabidopsis thaliana; RNA-Seq	SAMN01041526	GSM945926	tgh-1 flower Rep2; Arabidopsis thaliana; RNA-Seq	Illumina Genome Analyzer IIx	RNA-Seq	cDNA		flowers and flower buds	tgh-1_Col-0	soil,16 hour light; 8 hour dark; at 22 oC	flowering
PRJNA260855	GSE61362	25928405	SRR1573887	hen1-8_R1	Tu15HESO1UTR1	Tu	GSM1502980: hen1-8 smallRNAseq; Arabidopsis thaliana; ncRNA-Seq	SAMN03032178	GSM1502980	hen1-8 smallRNAseq; Arabidopsis thaliana; ncRNA-Seq	Illumina HiSeq 2000	ncRNA-Seq	size fractionation	Small RNAs of a desired size range (15–40 nt) were fractionated from 25ug total RNAs by 15% polyacrylamide gel electrophoresis. These small RNAs were sequentially ligated with the 3' and 5' adapters using the Small RNA Sample Preparation Kit (Illumina) according to the manufacturer’s instructions. A reverse transcription reaction followed by a low cycle PCR was performed to obtain sufficient amou…	inflorescences	hen1-8_Columbia_	soil, Plants were grown under long day (16 h light/ 8 h darkness) conditions at 22°C	flowering
PRJNA260855	GSE61362	25928405	SRR1573888	hen1-8 ntp2-1_R1	Tu15HESO1UTR1	Tu	GSM1502981: hen1-8 ntp2-1 smallRNAseq; Arabidopsis thaliana; ncRNA-Seq	SAMN03032179	GSM1502981	hen1-8 ntp2-1 smallRNAseq; Arabidopsis thaliana; ncRNA-Seq	Illumina HiSeq 2000	ncRNA-Seq	size fractionation	Small RNAs of a desired size range (15–40 nt) were fractionated from 25ug total RNAs by 15% polyacrylamide gel electrophoresis. These small RNAs were sequentially ligated with the 3' and 5' adapters using the Small RNA Sample Preparation Kit (Illumina) according to the manufacturer’s instructions. A reverse transcription reaction followed by a low cycle PCR was performed to obtain sufficient amou…	inflorescences	hen1-8 ntp2-1_Columbia_	soil, Plants were grown under long day (16 h light/ 8 h darkness) conditions at 22°C	flowering
PRJNA260855	GSE61362	25928405	SRR1573889	hen1-8 urt1-1_R1	Tu15HESO1UTR1	Tu	GSM1502982: hen1-8 urt1-1 smallRNAseq; Arabidopsis thaliana; ncRNA-Seq	SAMN03032180	GSM1502982	hen1-8 urt1-1 smallRNAseq; Arabidopsis thaliana; ncRNA-Seq	Illumina HiSeq 2000	ncRNA-Seq	size fractionation	Small RNAs of a desired size range (15–40 nt) were fractionated from 25ug total RNAs by 15% polyacrylamide gel electrophoresis. These small RNAs were sequentially ligated with the 3' and 5' adapters using the Small RNA Sample Preparation Kit (Illumina) according to the manufacturer’s instructions. A reverse transcription reaction followed by a low cycle PCR was performed to obtain sufficient amou…	inflorescences	hen1-8 urt1-1_Columbia_	soil, Plants were grown under long day (16 h light/ 8 h darkness) conditions at 22°C	flowering
PRJNA260855	GSE61362	25928405	SRR1573890	hen1-8 ntp4-1_R1	Tu15HESO1UTR1	Tu	GSM1502983: hen1-8 ntp4-1 smallRNAseq; Arabidopsis thaliana; ncRNA-Seq	SAMN03032181	GSM1502983	hen1-8 ntp4-1 smallRNAseq; Arabidopsis thaliana; ncRNA-Seq	Illumina HiSeq 2000	ncRNA-Seq	size fractionation	Small RNAs of a desired size range (15–40 nt) were fractionated from 25ug total RNAs by 15% polyacrylamide gel electrophoresis. These small RNAs were sequentially ligated with the 3' and 5' adapters using the Small RNA Sample Preparation Kit (Illumina) according to the manufacturer’s instructions. A reverse transcription reaction followed by a low cycle PCR was performed to obtain sufficient amou…	inflorescences	hen1-8 ntp4-1_Columbia_	soil, Plants were grown under long day (16 h light/ 8 h darkness) conditions at 22°C	flowering
PRJNA260855	GSE61362	25928405	SRR1573891	hen1-8 ntp5-1_R1	Tu15HESO1UTR1	Tu	GSM1502984: hen1-8 ntp5-1 smallRNAseq; Arabidopsis thaliana; ncRNA-Seq	SAMN03032182	GSM1502984	hen1-8 ntp5-1 smallRNAseq; Arabidopsis thaliana; ncRNA-Seq	Illumina HiSeq 2000	ncRNA-Seq	size fractionation	Small RNAs of a desired size range (15–40 nt) were fractionated from 25ug total RNAs by 15% polyacrylamide gel electrophoresis. These small RNAs were sequentially ligated with the 3' and 5' adapters using the Small RNA Sample Preparation Kit (Illumina) according to the manufacturer’s instructions. A reverse transcription reaction followed by a low cycle PCR was performed to obtain sufficient amou…	inflorescences	hen1-8 ntp5-1_Columbia_	soil, Plants were grown under long day (16 h light/ 8 h darkness) conditions at 22°C	flowering
PRJNA260855	GSE61362	25928405	SRR1573892	hen1-8 ntp6-1_R1	Tu15HESO1UTR1	Tu	GSM1502985: hen1-8 ntp6-1 smallRNAseq; Arabidopsis thaliana; ncRNA-Seq	SAMN03032183	GSM1502985	hen1-8 ntp6-1 smallRNAseq; Arabidopsis thaliana; ncRNA-Seq	Illumina HiSeq 2000	ncRNA-Seq	size fractionation	Small RNAs of a desired size range (15–40 nt) were fractionated from 25ug total RNAs by 15% polyacrylamide gel electrophoresis. These small RNAs were sequentially ligated with the 3' and 5' adapters using the Small RNA Sample Preparation Kit (Illumina) according to the manufacturer’s instructions. A reverse transcription reaction followed by a low cycle PCR was performed to obtain sufficient amou…	inflorescences	hen1-8 ntp6-1_Columbia_	soil, Plants were grown under long day (16 h light/ 8 h darkness) conditions at 22°C	flowering
PRJNA260855	GSE61362	25928405	SRR1573893	hen1-8 ntp7-1_R1	Tu15HESO1UTR1	Tu	GSM1502986: hen1-8 ntp7-1 smallRNAseq; Arabidopsis thaliana; ncRNA-Seq	SAMN03032184	GSM1502986	hen1-8 ntp7-1 smallRNAseq; Arabidopsis thaliana; ncRNA-Seq	Illumina HiSeq 2000	ncRNA-Seq	size fractionation	Small RNAs of a desired size range (15–40 nt) were fractionated from 25ug total RNAs by 15% polyacrylamide gel electrophoresis. These small RNAs were sequentially ligated with the 3' and 5' adapters using the Small RNA Sample Preparation Kit (Illumina) according to the manufacturer’s instructions. A reverse transcription reaction followed by a low cycle PCR was performed to obtain sufficient amou…	inflorescences	hen1-8 ntp7-1_Columbia_	soil, Plants were grown under long day (16 h light/ 8 h darkness) conditions at 22°C	flowering
PRJNA260855	GSE61362	25928405	SRR1573894	hen1-8 ntp8-1_R1	Tu15HESO1UTR1	Tu	GSM1502987: hen1-8 ntp8-1 smallRNAseq; Arabidopsis thaliana; ncRNA-Seq	SAMN03032185	GSM1502987	hen1-8 ntp8-1 smallRNAseq; Arabidopsis thaliana; ncRNA-Seq	Illumina HiSeq 2000	ncRNA-Seq	size fractionation	Small RNAs of a desired size range (15–40 nt) were fractionated from 25ug total RNAs by 15% polyacrylamide gel electrophoresis. These small RNAs were sequentially ligated with the 3' and 5' adapters using the Small RNA Sample Preparation Kit (Illumina) according to the manufacturer’s instructions. A reverse transcription reaction followed by a low cycle PCR was performed to obtain sufficient amou…	inflorescences	hen1-8 ntp8-1_Columbia_	soil, Plants were grown under long day (16 h light/ 8 h darkness) conditions at 22°C	flowering
PRJNA260855	GSE61362	25928405	SRR1573895	hen1-8 ntp10-1_R1	Tu15HESO1UTR1	Tu	GSM1502988: hen1-8 ntp10-1 smallRNAseq; Arabidopsis thaliana; ncRNA-Seq	SAMN03032186	GSM1502988	hen1-8 ntp10-1 smallRNAseq; Arabidopsis thaliana; ncRNA-Seq	Illumina HiSeq 2000	ncRNA-Seq	size fractionation	Small RNAs of a desired size range (15–40 nt) were fractionated from 25ug total RNAs by 15% polyacrylamide gel electrophoresis. These small RNAs were sequentially ligated with the 3' and 5' adapters using the Small RNA Sample Preparation Kit (Illumina) according to the manufacturer’s instructions. A reverse transcription reaction followed by a low cycle PCR was performed to obtain sufficient amou…	inflorescences	hen1-8 ntp10-1_Columbia_	soil, Plants were grown under long day (16 h light/ 8 h darkness) conditions at 22°C	flowering
PRJNA260855	GSE61362	25928405	SRR1573896	hen1-8_R2	Tu15HESO1UTR1	Tu	GSM1502989: hen1-8 smallRNAseq r2; Arabidopsis thaliana; ncRNA-Seq	SAMN03032187	GSM1502989	hen1-8 smallRNAseq r2; Arabidopsis thaliana; ncRNA-Seq	Illumina HiSeq 2000	ncRNA-Seq	size fractionation	Small RNAs of a desired size range (15–40 nt) were fractionated from 25ug total RNAs by 15% polyacrylamide gel electrophoresis. These small RNAs were sequentially ligated with the 3' and 5' adapters using the Small RNA Sample Preparation Kit (Illumina) according to the manufacturer’s instructions. A reverse transcription reaction followed by a low cycle PCR was performed to obtain sufficient amou…	inflorescences	hen1-8_Columbia_	soil, Plants were grown under long day (16 h light/ 8 h darkness) conditions at 22°C	flowering
PRJNA260855	GSE61362	25928405	SRR1573897	hen1-8 heso1-1_R1	Tu15HESO1UTR1	Tu	GSM1502990: hen1-8 heso1-1 smallRNAseq; Arabidopsis thaliana; ncRNA-Seq	SAMN03032188	GSM1502990	hen1-8 heso1-1 smallRNAseq; Arabidopsis thaliana; ncRNA-Seq	Illumina HiSeq 2000	ncRNA-Seq	size fractionation	Small RNAs of a desired size range (15–40 nt) were fractionated from 25ug total RNAs by 15% polyacrylamide gel electrophoresis. These small RNAs were sequentially ligated with the 3' and 5' adapters using the Small RNA Sample Preparation Kit (Illumina) according to the manufacturer’s instructions. A reverse transcription reaction followed by a low cycle PCR was performed to obtain sufficient amou…	inflorescences	hen1-8 heso1-1_Columbia_	soil, Plants were grown under long day (16 h light/ 8 h darkness) conditions at 22°C	flowering
PRJNA260855	GSE61362	25928405	SRR1573898	hen1-8 mee44_R1	Tu15HESO1UTR1	Tu	GSM1502991: hen1-8 mee44 smallRNAseq; Arabidopsis thaliana; ncRNA-Seq	SAMN03032189	GSM1502991	hen1-8 mee44 smallRNAseq; Arabidopsis thaliana; ncRNA-Seq	Illumina HiSeq 2000	ncRNA-Seq	size fractionation	Small RNAs of a desired size range (15–40 nt) were fractionated from 25ug total RNAs by 15% polyacrylamide gel electrophoresis. These small RNAs were sequentially ligated with the 3' and 5' adapters using the Small RNA Sample Preparation Kit (Illumina) according to the manufacturer’s instructions. A reverse transcription reaction followed by a low cycle PCR was performed to obtain sufficient amou…	inflorescences	hen1-8 mee44_Columbia_	soil, Plants were grown under long day (16 h light/ 8 h darkness) conditions at 22°C	flowering
PRJNA259631	GSE60826	25928341	SRR1560118	Ler_R1	Wang15HENHESO1URT1	Wa	GSM1489494: Ler WT Rep1; Arabidopsis thaliana; miRNA-Seq	SAMN03009903	GSM1489494	Ler WT Rep1; Arabidopsis thaliana; miRNA-Seq	Illumina HiSeq 2000	miRNA-Seq	size fractionation	Flower inflorescences were collected and total RNA was extracted by Trizol. Illumina TruSeq Small RNA Sample Prep Kits was used with 1 ug of total RNA for the construction of sequencing libraries. Illumina small RNA library protocol	inflorescence	WT Ler_Landsberg erecta (Ler)__	soil, 16 hour light; 8 hour dark; at 22 oC	flowering
PRJNA259631	GSE60826	25928341	SRR1560119	Ler_R2	Wang15HENHESO1URT1	Wa	GSM1489495: Ler WT Rep 2; Arabidopsis thaliana; miRNA-Seq	SAMN03009904	GSM1489495	Ler WT Rep 2; Arabidopsis thaliana; miRNA-Seq	Illumina HiSeq 2000	miRNA-Seq	size fractionation	Flower inflorescences were collected and total RNA was extracted by Trizol. Illumina TruSeq Small RNA Sample Prep Kits was used with 1 ug of total RNA for the construction of sequencing libraries. Illumina small RNA library protocol	inflorescence	WT Ler_Landsberg erecta (Ler)__	soil, 16 hour light; 8 hour dark; at 22 oC	flowering
PRJNA259631	GSE60826	25928341	SRR1560120	hen1-2_R1	Wang15HENHESO1URT1	Wa	GSM1489496: hen1-2 Rep 1; Arabidopsis thaliana; miRNA-Seq	SAMN03009905	GSM1489496	hen1-2 Rep 1; Arabidopsis thaliana; miRNA-Seq	Illumina HiSeq 2000	miRNA-Seq	size fractionation	Flower inflorescences were collected and total RNA was extracted by Trizol. Illumina TruSeq Small RNA Sample Prep Kits was used with 1 ug of total RNA for the construction of sequencing libraries. Illumina small RNA library protocol	inflorescence	hen1-2_Landsberg erecta (Ler)__	soil, 16 hour light; 8 hour dark; at 22 oC	flowering
PRJNA259631	GSE60826	25928341	SRR1560121	hen1-2_R2	Wang15HENHESO1URT1	Wa	GSM1489497: hen1-2 Rep 2; Arabidopsis thaliana; miRNA-Seq	SAMN03009906	GSM1489497	hen1-2 Rep 2; Arabidopsis thaliana; miRNA-Seq	Illumina HiSeq 2000	miRNA-Seq	size fractionation	Flower inflorescences were collected and total RNA was extracted by Trizol. Illumina TruSeq Small RNA Sample Prep Kits was used with 1 ug of total RNA for the construction of sequencing libraries. Illumina small RNA library protocol	inflorescence	hen1-2_Landsberg erecta (Ler)__	soil, 16 hour light; 8 hour dark; at 22 oC	flowering
PRJNA259631	GSE60826	25928341	SRR1560122	hen1-2/heso1-2 _R1	Wang15HENHESO1URT1	Wa	GSM1489498: hen1-2/heso1-2 Rep 1; Arabidopsis thaliana; miRNA-Seq	SAMN03009907	GSM1489498	hen1-2/heso1-2 Rep 1; Arabidopsis thaliana; miRNA-Seq	Illumina HiSeq 2000	miRNA-Seq	size fractionation	Flower inflorescences were collected and total RNA was extracted by Trizol. Illumina TruSeq Small RNA Sample Prep Kits was used with 1 ug of total RNA for the construction of sequencing libraries. Illumina small RNA library protocol	inflorescence	hen1-2/heso1-2_Landsberg erecta (Ler)__	soil, 16 hour light; 8 hour dark; at 22 oC	flowering
PRJNA259631	GSE60826	25928341	SRR1560123	hen1-2/heso1-2 _R2	Wang15HENHESO1URT1	Wa	GSM1489499: hen1-2/heso1-2 Rep 2; Arabidopsis thaliana; miRNA-Seq	SAMN03009908	GSM1489499	hen1-2/heso1-2 Rep 2; Arabidopsis thaliana; miRNA-Seq	Illumina HiSeq 2000	miRNA-Seq	size fractionation	Flower inflorescences were collected and total RNA was extracted by Trizol. Illumina TruSeq Small RNA Sample Prep Kits was used with 1 ug of total RNA for the construction of sequencing libraries. Illumina small RNA library protocol	inflorescence	hen1-2/heso1-2_Landsberg erecta (Ler)__	soil, 16 hour light; 8 hour dark; at 22 oC	flowering
PRJNA259631	GSE60826	25928341	SRR1560124	hen1-2/heso1-2/urt1-3_R1	Wang15HENHESO1URT1	Wa	GSM1489500: hen1-2/heso1-2/urt1-3 Rep 1; Arabidopsis thaliana; miRNA-Seq	SAMN03009909	GSM1489500	hen1-2/heso1-2/urt1-3 Rep 1; Arabidopsis thaliana; miRNA-Seq	Illumina HiSeq 2000	miRNA-Seq	size fractionation	Flower inflorescences were collected and total RNA was extracted by Trizol. Illumina TruSeq Small RNA Sample Prep Kits was used with 1 ug of total RNA for the construction of sequencing libraries. Illumina small RNA library protocol	inflorescence	hen1-2/heso1-2/urt1-3_Landsberg erecta (Ler)__	soil, 16 hour light; 8 hour dark; at 22 oC	flowering
PRJNA259631	GSE60826	25928341	SRR1560125	hen1-2/heso1-2/urt1-3_R2	Wang15HENHESO1URT1	Wa	GSM1489501: hen1-2/heso1-2/urt1-3 Rep 2; Arabidopsis thaliana; miRNA-Seq	SAMN03009910	GSM1489501	hen1-2/heso1-2/urt1-3 Rep 2; Arabidopsis thaliana; miRNA-Seq	Illumina HiSeq 2000	miRNA-Seq	size fractionation	Flower inflorescences were collected and total RNA was extracted by Trizol. Illumina TruSeq Small RNA Sample Prep Kits was used with 1 ug of total RNA for the construction of sequencing libraries. Illumina small RNA library protocol	inflorescence	hen1-2/heso1-2/urt1-3_Landsberg erecta (Ler)__	soil, 16 hour light; 8 hour dark; at 22 oC	flowering
PRJNA259631	GSE60826	25928341	SRR1560126	heso1-2_R1	Wang15HENHESO1URT1	Wa	GSM1489502: heso1-2 Rep1; Arabidopsis thaliana; miRNA-Seq	SAMN03009911	GSM1489502	heso1-2 Rep1; Arabidopsis thaliana; miRNA-Seq	Illumina HiSeq 2000	miRNA-Seq	size fractionation	Flower inflorescences were collected and total RNA was extracted by Trizol. Illumina TruSeq Small RNA Sample Prep Kits was used with 1 ug of total RNA for the construction of sequencing libraries. Illumina small RNA library protocol	inflorescence	heso-1-2_Landsberg erecta (Ler)__	soil, 16 hour light; 8 hour dark; at 22 oC	flowering
PRJNA259631	GSE60826	25928341	SRR1560127	heso1-2_R2	Wang15HENHESO1URT1	Wa	GSM1489503: heso1-2 Rep2; Arabidopsis thaliana; miRNA-Seq	SAMN03009912	GSM1489503	heso1-2 Rep2; Arabidopsis thaliana; miRNA-Seq	Illumina HiSeq 2000	miRNA-Seq	size fractionation	Flower inflorescences were collected and total RNA was extracted by Trizol. Illumina TruSeq Small RNA Sample Prep Kits was used with 1 ug of total RNA for the construction of sequencing libraries. Illumina small RNA library protocol	inflorescence	heso-1-2_Landsberg erecta (Ler)__	soil, 16 hour light; 8 hour dark; at 22 oC	flowering
PRJNA259631	GSE60826	25928341	SRR1560128	heso1-2/utr1-3_R1	Wang15HENHESO1URT1	Wa	GSM1489504: heso1-2/utr1-3 Rep 1; Arabidopsis thaliana; miRNA-Seq	SAMN03009913	GSM1489504	heso1-2/utr1-3 Rep 1; Arabidopsis thaliana; miRNA-Seq	Illumina HiSeq 2000	miRNA-Seq	size fractionation	Flower inflorescences were collected and total RNA was extracted by Trizol. Illumina TruSeq Small RNA Sample Prep Kits was used with 1 ug of total RNA for the construction of sequencing libraries. Illumina small RNA library protocol	inflorescence	heso1-2/utr1-3_Landsberg erecta (Ler)__	soil, 16 hour light; 8 hour dark; at 22 oC	flowering
PRJNA259631	GSE60826	25928341	SRR1560129	heso1-2/utr1-3_R2	Wang15HENHESO1URT1	Wa	GSM1489505: heso1-2/utr1-3 Rep 2; Arabidopsis thaliana; miRNA-Seq	SAMN03009914	GSM1489505	heso1-2/utr1-3 Rep 2; Arabidopsis thaliana; miRNA-Seq	Illumina HiSeq 2000	miRNA-Seq	size fractionation	Flower inflorescences were collected and total RNA was extracted by Trizol. Illumina TruSeq Small RNA Sample Prep Kits was used with 1 ug of total RNA for the construction of sequencing libraries. Illumina small RNA library protocol	inflorescence	heso1-2/utr1-3_Landsberg erecta (Ler)__	soil, 16 hour light; 8 hour dark; at 22 oC	flowering
PRJNA632508	GSE150471	32690891	SRR11783478	amS_R1	Zhang20TREX2	Zh	GSM4551015: amS_small_RNA_seq rep1; Arabidopsis thaliana; miRNA-Seq	SAMN14910999	GSM4551015	amS_small_RNA_seq rep1; Arabidopsis thaliana; miRNA-Seq	Illumina HiSeq 2500	miRNA-Seq	size fractionation	Total RNA was isolated by Trizol RNA isolation method. small RNAs of 18-40 nucleotides (nt) were isolated from total RNA resolved on 15% urea-PAGE gels. Small RNA libraries were constructed following instructions from the NEBNext Multiplex Small RNA Library Prep Set for Illumina (E7300). The libraries were sequenced on Illumina Hiseq 2500. Small RNA libraries were constructed following instructio…	14 days old seedlings	amS_Col-0	1/2 MS with 1% Sucrose_16 h light+ 8 h dark at 22 ˚C	14 days old
PRJNA632508	GSE150471	32690891	SRR11783479	amS_R2	Zhang20TREX2	Zh	GSM4551016: amS_small_RNA_seq rep2; Arabidopsis thaliana; miRNA-Seq	SAMN14910998	GSM4551016	amS_small_RNA_seq rep2; Arabidopsis thaliana; miRNA-Seq	Illumina HiSeq 2500	miRNA-Seq	size fractionation	Total RNA was isolated by Trizol RNA isolation method. small RNAs of 18-40 nucleotides (nt) were isolated from total RNA resolved on 15% urea-PAGE gels. Small RNA libraries were constructed following instructions from the NEBNext Multiplex Small RNA Library Prep Set for Illumina (E7300). The libraries were sequenced on Illumina Hiseq 2500. Small RNA libraries were constructed following instructio…	14 days old seedlings	amS_Col-0	1/2 MS with 1% Sucrose_16 h light+ 8 h dark at 22 ˚C	14 days old
PRJNA632508	GSE150471	32690891	SRR11783480	amS_R3	Zhang20TREX2	Zh	GSM4551017: amS_small_RNA_seq rep3; Arabidopsis thaliana; miRNA-Seq	SAMN14910997	GSM4551017	amS_small_RNA_seq rep3; Arabidopsis thaliana; miRNA-Seq	Illumina HiSeq 2500	miRNA-Seq	size fractionation	Total RNA was isolated by Trizol RNA isolation method. small RNAs of 18-40 nucleotides (nt) were isolated from total RNA resolved on 15% urea-PAGE gels. Small RNA libraries were constructed following instructions from the NEBNext Multiplex Small RNA Library Prep Set for Illumina (E7300). The libraries were sequenced on Illumina Hiseq 2500. Small RNA libraries were constructed following instructio…	14 days old seedlings	amS_Col-0	1/2 MS with 1% Sucrose_16 h light+ 8 h dark at 22 ˚C	14 days old
PRJNA632508	GSE150471	32690891	SRR11783481	thp1-5_amS_R1	Zhang20TREX2	Zh	GSM4551018: thp1-5_amS_small_RNA_seq rep1; Arabidopsis thaliana; miRNA-Seq	SAMN14910996	GSM4551018	thp1-5_amS_small_RNA_seq rep1; Arabidopsis thaliana; miRNA-Seq	Illumina HiSeq 2500	miRNA-Seq	size fractionation	Total RNA was isolated by Trizol RNA isolation method. small RNAs of 18-40 nucleotides (nt) were isolated from total RNA resolved on 15% urea-PAGE gels. Small RNA libraries were constructed following instructions from the NEBNext Multiplex Small RNA Library Prep Set for Illumina (E7300). The libraries were sequenced on Illumina Hiseq 2500. Small RNA libraries were constructed following instructio…	14 days old seedlings	thp1-5 amS_Col-0	1/2 MS with 1% Sucrose_16 h light+ 8 h dark at 22 ˚C	14 days old
PRJNA632508	GSE150471	32690891	SRR11783482	thp1-5_amS_R2	Zhang20TREX2	Zh	GSM4551019: thp1-5_amS_small_RNA_seq rep2; Arabidopsis thaliana; miRNA-Seq	SAMN14910995	GSM4551019	thp1-5_amS_small_RNA_seq rep2; Arabidopsis thaliana; miRNA-Seq	Illumina HiSeq 2500	miRNA-Seq	size fractionation	Total RNA was isolated by Trizol RNA isolation method. small RNAs of 18-40 nucleotides (nt) were isolated from total RNA resolved on 15% urea-PAGE gels. Small RNA libraries were constructed following instructions from the NEBNext Multiplex Small RNA Library Prep Set for Illumina (E7300). The libraries were sequenced on Illumina Hiseq 2500. Small RNA libraries were constructed following instructio…	14 days old seedlings	thp1-5 amS_Col-0	1/2 MS with 1% Sucrose_16 h light+ 8 h dark at 22 ˚C	14 days old
PRJNA632508	GSE150471	32690891	SRR11783483	thp1-5_amS_R3	Zhang20TREX2	Zh	GSM4551020: thp1-5_amS_small_RNA_seq rep3; Arabidopsis thaliana; miRNA-Seq	SAMN14910994	GSM4551020	thp1-5_amS_small_RNA_seq rep3; Arabidopsis thaliana; miRNA-Seq	Illumina HiSeq 2500	miRNA-Seq	size fractionation	Total RNA was isolated by Trizol RNA isolation method. small RNAs of 18-40 nucleotides (nt) were isolated from total RNA resolved on 15% urea-PAGE gels. Small RNA libraries were constructed following instructions from the NEBNext Multiplex Small RNA Library Prep Set for Illumina (E7300). The libraries were sequenced on Illumina Hiseq 2500. Small RNA libraries were constructed following instructio…	14 days old seedlings	thp1-5 amS_Col-0	1/2 MS with 1% Sucrose_16 h light+ 8 h dark at 22 ˚C	14 days old
PRJNA632508	GSE150471	32690891	SRR11783484	Col-0_R1	Zhang20TREX2	Zh	GSM4551021: Col_small_RNA_seq rep1; Arabidopsis thaliana; miRNA-Seq	SAMN14910993	GSM4551021	Col_small_RNA_seq rep1; Arabidopsis thaliana; miRNA-Seq	Illumina HiSeq 2500	miRNA-Seq	size fractionation	Total RNA was isolated by Trizol RNA isolation method. small RNAs of 18-40 nucleotides (nt) were isolated from total RNA resolved on 15% urea-PAGE gels. Small RNA libraries were constructed following instructions from the NEBNext Multiplex Small RNA Library Prep Set for Illumina (E7300). The libraries were sequenced on Illumina Hiseq 2500. Small RNA libraries were constructed following instructio…	Inflorescence	WT_Col-0	Soil_16 h light+ 8 h dark at 22 ˚C	flowering
PRJNA632508	GSE150471	32690891	SRR11783485	Col-0_R2	Zhang20TREX2	Zh	GSM4551022: Col_small_RNA_seq rep2; Arabidopsis thaliana; miRNA-Seq	SAMN14910992	GSM4551022	Col_small_RNA_seq rep2; Arabidopsis thaliana; miRNA-Seq	Illumina HiSeq 2500	miRNA-Seq	size fractionation	Total RNA was isolated by Trizol RNA isolation method. small RNAs of 18-40 nucleotides (nt) were isolated from total RNA resolved on 15% urea-PAGE gels. Small RNA libraries were constructed following instructions from the NEBNext Multiplex Small RNA Library Prep Set for Illumina (E7300). The libraries were sequenced on Illumina Hiseq 2500. Small RNA libraries were constructed following instructio…	Inflorescence	WT_Col-0	Soil_16 h light+ 8 h dark at 22 ˚C	flowering
PRJNA632508	GSE150471	32690891	SRR11783486	thp1-5_R1	Zhang20TREX2	Zh	GSM4551023: thp1-5_small_RNA_seq rep1; Arabidopsis thaliana; miRNA-Seq	SAMN14910991	GSM4551023	thp1-5_small_RNA_seq rep1; Arabidopsis thaliana; miRNA-Seq	Illumina HiSeq 2500	miRNA-Seq	size fractionation	Total RNA was isolated by Trizol RNA isolation method. small RNAs of 18-40 nucleotides (nt) were isolated from total RNA resolved on 15% urea-PAGE gels. Small RNA libraries were constructed following instructions from the NEBNext Multiplex Small RNA Library Prep Set for Illumina (E7300). The libraries were sequenced on Illumina Hiseq 2500. Small RNA libraries were constructed following instructio…	Inflorescence	thp1-5_Col-0	Soil_16 h light+ 8 h dark at 22 ˚C	flowering
PRJNA632508	GSE150471	32690891	SRR11783487	thp1-5_R2	Zhang20TREX2	Zh	GSM4551024: thp1-5_small_RNA_seq rep2; Arabidopsis thaliana; miRNA-Seq	SAMN14910990	GSM4551024	thp1-5_small_RNA_seq rep2; Arabidopsis thaliana; miRNA-Seq	Illumina HiSeq 2500	miRNA-Seq	size fractionation	Total RNA was isolated by Trizol RNA isolation method. small RNAs of 18-40 nucleotides (nt) were isolated from total RNA resolved on 15% urea-PAGE gels. Small RNA libraries were constructed following instructions from the NEBNext Multiplex Small RNA Library Prep Set for Illumina (E7300). The libraries were sequenced on Illumina Hiseq 2500. Small RNA libraries were constructed following instructio…	Inflorescence	thp1-5_Col-0	Soil_16 h light+ 8 h dark at 22 ˚C	flowering
PRJNA632508	GSE150471	32690891	SRR11783488	nup1-cs_R1	Zhang20TREX2	Zh	GSM4551025: nup1-cs_small_RNA_seq rep1; Arabidopsis thaliana; miRNA-Seq	SAMN14910989	GSM4551025	nup1-cs_small_RNA_seq rep1; Arabidopsis thaliana; miRNA-Seq	Illumina HiSeq 2500	miRNA-Seq	size fractionation	Total RNA was isolated by Trizol RNA isolation method. small RNAs of 18-40 nucleotides (nt) were isolated from total RNA resolved on 15% urea-PAGE gels. Small RNA libraries were constructed following instructions from the NEBNext Multiplex Small RNA Library Prep Set for Illumina (E7300). The libraries were sequenced on Illumina Hiseq 2500. Small RNA libraries were constructed following instructio…	Inflorescence	nup1-cs_Col-0	Soil_16 h light+ 8 h dark at 22 ˚C	flowering
PRJNA632508	GSE150471	32690891	SRR11783489	nup1-cs_R2	Zhang20TREX2	Zh	GSM4551026: nup1-cs_small_RNA_seq rep2; Arabidopsis thaliana; miRNA-Seq	SAMN14910988	GSM4551026	nup1-cs_small_RNA_seq rep2; Arabidopsis thaliana; miRNA-Seq	Illumina HiSeq 2500	miRNA-Seq	size fractionation	Total RNA was isolated by Trizol RNA isolation method. small RNAs of 18-40 nucleotides (nt) were isolated from total RNA resolved on 15% urea-PAGE gels. Small RNA libraries were constructed following instructions from the NEBNext Multiplex Small RNA Library Prep Set for Illumina (E7300). The libraries were sequenced on Illumina Hiseq 2500. Small RNA libraries were constructed following instructio…	Inflorescence	nup1-cs_Col-0	Soil_16 h light+ 8 h dark at 22 ˚C	flowering
PRJNA108599	GSE10036	18342361		AGO1_R1	Mi08AGOsorting	Mi	GSM253622	SAMN02195383	GSM253622	ATH-AGO1	Illumina Genome Analyzer	OTHER	OTHER	Small RNAs were prepared from Arabidopsis AGO1, AGO2, AGO4 and AGO4 complexes, ligated to a 3' adaptor and a 5' acceptor sequentially, and then RT-PCR amplified. PCR products were reamplified using a pair of solexa cloning primers and then provided for sequencing.	missing	WT, Col-0	missing	missing
PRJNA108599	GSE10036	18342361		AGO2_R1	Mi08AGOsorting	Mi	GSM253623	SAMN02195384	GSM253623	ATH-AGO2	Illumina Genome Analyzer	OTHER	OTHER	Small RNAs were prepared from Arabidopsis AGO1, AGO2, AGO4 and AGO4 complexes, ligated to a 3' adaptor and a 5' acceptor sequentially, and then RT-PCR amplified. PCR products were reamplified using a pair of solexa cloning primers and then provided for sequencing.	missing	WT, Col-0	missing	missing
PRJNA108599	GSE10036	18342361		AGO4_R1	Mi08AGOsorting	Mi	GSM253624	SAMN02195385	GSM253624	ATH-AGO4	Illumina Genome Analyzer	OTHER	OTHER	Small RNAs were prepared from Arabidopsis AGO1, AGO2, AGO4 and AGO4 complexes, ligated to a 3' adaptor and a 5' acceptor sequentially, and then RT-PCR amplified. PCR products were reamplified using a pair of solexa cloning primers and then provided for sequencing.	missing	AGO4-Myc expressing, Col-0	missing	missing
PRJNA108599	GSE10036	18342361		AGO5_R1	Mi08AGOsorting	Mi	GSM253625	SAMN02195386	GSM253625	ATH-AGO5	Illumina Genome Analyzer	OTHER	OTHER	Small RNAs were prepared from Arabidopsis AGO1, AGO2, AGO4 and AGO4 complexes, ligated to a 3' adaptor and a 5' acceptor sequentially, and then RT-PCR amplified. PCR products were reamplified using a pair of solexa cloning primers and then provided for sequencing.	missing	WT, Col-0	missing	missing
PRJNA110625	GSE13605	19066226	SRR014255	ago1-25_R1	Montgomery08AGO1	Mo	Transcriptome Analysis of thale cress	SAMN00002062	GSM342999	Col-0 biological replicate 1	Illumina Genome Analyzer	OTHER	other		inflorescence flower stages 1-12_	ago1-25 homozygous_Col-0_	Soil_16 h light+ 8 h dark	flowering
PRJNA110625	GSE13605	19066226	SRR014256	ago1-25_R2	Montgomery08AGO1	Mo	Transcriptome Analysis of thale cress	SAMN00002063	GSM343000	Col-0 biological replicate 2	Illumina Genome Analyzer	OTHER	other		inflorescence flower stages 1-12_	ago1-25 homozygous_Col-0_	Soil_16 h light+ 8 h dark	flowering
PRJNA110625	GSE13605	19066226	SRR014257	ago1-25_R3	Montgomery08AGO1	Mo	Transcriptome Analysis of thale cress	SAMN00002064	GSM343001	Col-0 biological replicate 3	Illumina Genome Analyzer	OTHER	other		inflorescence flower stages 1-12_	ago1-25 homozygous_Col-0_	Soil_16 h light+ 8 h dark	flowering
PRJNA110625	GSE13605	19066226	SRR014258	Col-0_R1	Montgomery08AGO1	Mo	Transcriptome Analysis of thale cress	SAMN00002065	GSM343002	ago1-25 biological replicate 1	Illumina Genome Analyzer	OTHER	other		inflorescence flower stages 1-12_	wild type_Col-0_	Soil_16 h light+ 8 h dark	flowering
PRJNA110625	GSE13605	19066226	SRR014259	Col-0_R2	Montgomery08AGO1	Mo	Transcriptome Analysis of thale cress	SAMN00002066	GSM343003	ago1-25 biological replicate 2	Illumina Genome Analyzer	OTHER	other		inflorescence flower stages 1-12_	wild type_Col-0_	Soil_16 h light+ 8 h dark	flowering
PRJNA110625	GSE13605	19066226	SRR014260	Col-0_R3	Montgomery08AGO1	Mo	Transcriptome Analysis of thale cress	SAMN00002067	GSM343004	ago1-25 biological replicate 3	Illumina Genome Analyzer	OTHER	other		inflorescence flower stages 1-12_	wild type_Col-0_	Soil_16 h light+ 8 h dark	flowering
PRJEB34769		31606467	ERR3650066	Col-0_R1	Re19CLF	Re	Illumina HiSeq 3000 sequencing; Raw reads: Arabidopsis_thaliana_Col-0_smallRNA_sequencing_Replicate_1	SAMEA6162977	Illumina HiSeq 3000 sequencing; Raw reads	Arabidopsis_thaliana_Col-0_smallRNA_sequencing_Replicate_1	Illumina HiSeq 3000	ncRNA-Seq	size fractionation		shoot apexes	WT_Col-0	1/2 MS plates 16 h light + 8 h dark at 23˚C	16 days after germination	2019-11-08	2019-11-07
PRJEB34769		31606467	ERR3650067	Col-0_R2	Re19CLF	Re	Illumina HiSeq 3000 sequencing; Raw reads: Arabidopsis_thaliana_Col-0_sRNA-Seq_Replicate_2	SAMEA6162978	Illumina HiSeq 3000 sequencing; Raw reads	Arabidopsis_thaliana_Col-0_sRNA-Seq_Replicate_2	Illumina HiSeq 3000	ncRNA-Seq	size fractionation		shoot apexes	WT_Col-0	1/2 MS plates 16 h light + 8 h dark at 23˚C	16 days after germination	2019-11-08	2019-11-07
PRJEB34769		31606467	ERR3650070	clf-28_R1	Re19CLF	Re	Illumina HiSeq 3000 sequencing; Raw reads: Arabidopsis_thaliana_clf-28_sRNA-Seq_Replicate_1	SAMEA6162979	Illumina HiSeq 3000 sequencing; Raw reads	Arabidopsis_thaliana_clf-28_sRNA-Seq_Replicate_1	Illumina HiSeq 3000	ncRNA-Seq	size fractionation		shoot apexes	clf-28 mutant, Col-0 background__	1/2 MS plates 16 h light + 8 h dark at 23˚C	16 days after germination	2019-11-08	2019-11-07
PRJEB34769		31606467	ERR3650071	clf-28_R2	Re19CLF	Re	Illumina HiSeq 3000 sequencing; Raw reads: Arabidopsis_thaliana_clf-28_sRNA-Seq_Replicate_2	SAMEA6162980	Illumina HiSeq 3000 sequencing; Raw reads	Arabidopsis_thaliana_clf-28_sRNA-Seq_Replicate_2	Illumina HiSeq 3000	ncRNA-Seq	size fractionation		shoot apexes	clf-28 mutant, Col-0 background__	1/2 MS plates 16 h light + 8 h dark at 23˚C	16 days after germination	2019-11-08	2019-11-07
PRJNA173789	GSE40258	23023169	SRR546141	Col-0_R1	Carbonell12AGO1	Ca	GSM989350: Vector IP small RNA rep1; Arabidopsis thaliana; RNA-Seq	SAMN02079135	GSM989350	Vector IP small RNA rep1; Arabidopsis thaliana; RNA-Seq	Illumina HiSeq 2000	RNA-Seq	size fractionation		flowers stage 1-12_flower_	WT_Col-0	Soil_16 h light+ 8 h dark	flowering																												pMDC99-GUS (Vector)	Vector IP
PRJNA173789	GSE40258	23023169	SRR546142	AGO1-DDH_IP_R1	Carbonell12AGO1	Ca	GSM989351: AGO1-DDH IP small RNA rep1; Arabidopsis thaliana; RNA-Seq	SAMN02079136	GSM989351	AGO1-DDH IP small RNA rep1; Arabidopsis thaliana; RNA-Seq	Illumina HiSeq 2000	RNA-Seq	size fractionation		flowers stage 1-12_flower_	WT_Col-0	Soil_16 h light+ 8 h dark	flowering																												pMDC99-AGO1:HA-AGO1-DDH	AGO1-DDH IP
PRJNA173789	GSE40258	23023169	SRR546143	AGO1-DAH_IP_R1	Carbonell12AGO1	Ca	GSM989352: AGO1-DAH IP small RNA rep1; Arabidopsis thaliana; RNA-Seq	SAMN02079137	GSM989352	AGO1-DAH IP small RNA rep1; Arabidopsis thaliana; RNA-Seq	Illumina HiSeq 2000	RNA-Seq	size fractionation		flowers stage 1-12_flower_	WT_Col-0	Soil_16 h light+ 8 h dark	flowering																												pMDC99-AGO1:HA-AGO1-DAH	AGO1-DAH IP
PRJNA152685	GSE35562	23839787	SRR404274	hen1-1a_R1	Zhai13AGO1	Zh	GSM870547: Arabidopsis thaliana hen1-1 mutant in Ler background; Arabidopsis thaliana; RNA-Seq	SAMN00783631	GSM870547	Arabidopsis thaliana hen1-1 mutant in Ler background; Arabidopsis thaliana; RNA-Seq	Illumina Genome Analyzer IIx	RNA-Seq	size fractionation		flower	hen1-1, Ler	soil in a growth chamber with 16 h of light	5 weeks																									Ler	hen1-1 mutant
PRJNA152685	GSE35562	23839787	SRR404275	LerRefa_R1	Zhai13AGO1	Zh	GSM870548: Arabidopsis thaliana wildtype Lersberg erecta (Ler); Arabidopsis thaliana; RNA-Seq	SAMN00783632	GSM870548	Arabidopsis thaliana wildtype Lersberg erecta (Ler); Arabidopsis thaliana; RNA-Seq	Illumina Genome Analyzer IIx	RNA-Seq	size fractionation		flower	wildtype, Ler	soil in a growth chamber with 16 h of light	5 weeks																									Ler	wildtype
PRJNA152685	GSE35562	23839787	SRR404276	hen1-8b_R1	Zhai13AGO1	Zh	GSM870549: Arabidopsis thaliana hen1-8 mutant in Col backgroud; Arabidopsis thaliana; RNA-Seq	SAMN00783633	GSM870549	Arabidopsis thaliana hen1-8 mutant in Col backgroud; Arabidopsis thaliana; RNA-Seq	Illumina Genome Analyzer IIx	RNA-Seq	size fractionation		flower	hen1-8, Col-0	soil in a growth chamber with 16 h of light	5 weeks																									Col	hen1-8 mutant
PRJNA152685	GSE35562	23839787	SRR404277	ColRefb_R1	Zhai13AGO1	Zh	GSM870550: Arabidopsis thaliana wildtype Columbia (Col); Arabidopsis thaliana; RNA-Seq	SAMN00783634	GSM870550	Arabidopsis thaliana wildtype Columbia (Col); Arabidopsis thaliana; RNA-Seq	Illumina Genome Analyzer IIx	RNA-Seq	size fractionation		flower	wildtype, Col-0	soil in a growth chamber with 16 h of light	5 weeks																									Col	wildtype
PRJNA152685	GSE35562	23839787	SRR924263	ago1-11c_R1	Zhai13AGO1	Zh	GSM1178866: Arabidopsis ago1-11 mutant; Arabidopsis thaliana; RNA-Seq	SAMN02222086	GSM1178866	Arabidopsis ago1-11 mutant; Arabidopsis thaliana; RNA-Seq	Illumina HiSeq 2000	RNA-Seq	size fractionation	Small RNA libraries were constructed using Illumina Tru-Seq Small RNA preparation kit and sequenced on an Illumina GAIIx instrument at the Delaware Biotechnology Institute.	Seedling	ago1-11, Ler	1/2 MS + 1% Sucrose plates under continuous light	12 days																									Ler	ago1-11
PRJNA152685	GSE35562	23839787	SRR924264	hen1-2c_R1	Zhai13AGO1	Zh	GSM1178867: Arabidopsis hen1-2 mutant; Arabidopsis thaliana; RNA-Seq	SAMN02222059	GSM1178867	Arabidopsis hen1-2 mutant; Arabidopsis thaliana; RNA-Seq	Illumina HiSeq 2000	RNA-Seq	size fractionation	Small RNA libraries were constructed using Illumina Tru-Seq Small RNA preparation kit and sequenced on an Illumina GAIIx instrument at the Delaware Biotechnology Institute.	Seedling	hen1-2, Ler	1/2 MS + 1% Sucrose plates under continuous light	12 days																									Ler	hen1-2
PRJNA152685	GSE35562	23839787	SRR924265	ago1-11/hen1-2c_R1	Zhai13AGO1	Zh	GSM1178868: Arabidopsis ago1-11/hen1-2 double mutant; Arabidopsis thaliana; RNA-Seq	SAMN02222061	GSM1178868	Arabidopsis ago1-11/hen1-2 double mutant; Arabidopsis thaliana; RNA-Seq	Illumina HiSeq 2000	RNA-Seq	size fractionation	Small RNA libraries were constructed using Illumina Tru-Seq Small RNA preparation kit and sequenced on an Illumina GAIIx instrument at the Delaware Biotechnology Institute.	Seedling	ago1-11 hen1-2, Ler	1/2 MS + 1% Sucrose plates under continuous light	12 days																									Ler	ago1hen1
PRJNA152685	GSE35562	23839787	SRR924266	LerRefc_R1	Zhai13AGO1	Zh	GSM1178869: Arabidopsis Ler wildtype, control for hen1-2 and ago1-11; Arabidopsis thaliana; RNA-Seq	SAMN02222063	GSM1178869	Arabidopsis Ler wildtype, control for hen1-2 and ago1-11; Arabidopsis thaliana; RNA-Seq	Illumina HiSeq 2000	RNA-Seq	size fractionation	Small RNA libraries were constructed using Illumina Tru-Seq Small RNA preparation kit and sequenced on an Illumina GAIIx instrument at the Delaware Biotechnology Institute.	Seedling	wild type, Ler	1/2 MS + 1% Sucrose plates under continuous light	12 days																									Ler	wild type
PRJNA152685	GSE35562	23839787	SRR924267	AGO1_IP_hen_input_R1	Zhai13AGO1	Zh	GSM1178870: small RNAs from AGO1 IP in hen1-8 and heso1-1/hen1-8, together with the input controls - input1; Arabidopsis thaliana; RNA-Seq	SAMN02222062	GSM1178870	small RNAs from AGO1 IP in hen1-8 and heso1-1/hen1-8, together with the input controls - input1; Arabidopsis thaliana; RNA-Seq	Illumina HiSeq 2000	RNA-Seq	size fractionation	Small RNA libraries were constructed using Illumina Tru-Seq Small RNA preparation kit and sequenced on an Illumina GAIIx instrument at the Delaware Biotechnology Institute.	flower	hen1-8, Col-0	soil in a growth chamber with 16 h of light	5 weeks																									Col	hen1-8	input control
PRJNA152685	GSE35562	23839787	SRR924268	AGO1_IP_henheso_input_R1	Zhai13AGO1	Zh	GSM1178871: small RNAs from AGO1 IP in hen1-8 and heso1-1/hen1-8, together with the input controls - input2; Arabidopsis thaliana; RNA-Seq	SAMN02222060	GSM1178871	small RNAs from AGO1 IP in hen1-8 and heso1-1/hen1-8, together with the input controls - input2; Arabidopsis thaliana; RNA-Seq	Illumina HiSeq 2000	RNA-Seq	size fractionation	Small RNA libraries were constructed using Illumina Tru-Seq Small RNA preparation kit and sequenced on an Illumina GAIIx instrument at the Delaware Biotechnology Institute.	flower	heso1-1/hen1-8, Col-0	soil in a growth chamber with 16 h of light	5 weeks																									Col	hen1-9/heso1-1	input control
PRJNA152685	GSE35562	23839787	SRR924269	AGO1_IP_hen_R1	Zhai13AGO1	Zh	GSM1178872: small RNAs from AGO1 IP in hen1-8 and heso1-1/hen1-8, together with the input controls rep1; Arabidopsis thaliana; RNA-Seq	SAMN02222067	GSM1178872	small RNAs from AGO1 IP in hen1-8 and heso1-1/hen1-8, together with the input controls rep1; Arabidopsis thaliana; RNA-Seq	Illumina HiSeq 2000	RNA-Seq	size fractionation	Small RNA libraries were constructed using Illumina Tru-Seq Small RNA preparation kit and sequenced on an Illumina GAIIx instrument at the Delaware Biotechnology Institute.	flower	hen1-8, Col-0	soil in a growth chamber with 16 h of light	5 weeks																									Col	hen1-8	AGO1
PRJNA152685	GSE35562	23839787	SRR924270	AGO1_IP_henheso_R1	Zhai13AGO1	Zh	GSM1178873: small RNAs from AGO1 IP in hen1-8 and heso1-1/hen1-8, together with the input controls rep2; Arabidopsis thaliana; RNA-Seq	SAMN02222065	GSM1178873	small RNAs from AGO1 IP in hen1-8 and heso1-1/hen1-8, together with the input controls rep2; Arabidopsis thaliana; RNA-Seq	Illumina HiSeq 2000	RNA-Seq	size fractionation	Small RNA libraries were constructed using Illumina Tru-Seq Small RNA preparation kit and sequenced on an Illumina GAIIx instrument at the Delaware Biotechnology Institute.	flower	heso1-1/hen1-8, Col-0	soil in a growth chamber with 16 h of light	5 weeks																									Col	heso1-1/hen1-8	AGO1
PRJNA152685	GSE35562	23839787	SRR924271	LerRefd_R1	Zhai13AGO1	Zh	GSM1178874: Arabidopsis Ler wildtype, control for hen1-1 rep1; Arabidopsis thaliana; RNA-Seq	SAMN02222064	GSM1178874	Arabidopsis Ler wildtype, control for hen1-1 rep1; Arabidopsis thaliana; RNA-Seq	Illumina HiSeq 2000	RNA-Seq	size fractionation	Small RNA libraries were constructed using Illumina Tru-Seq Small RNA preparation kit and sequenced on an Illumina GAIIx instrument at the Delaware Biotechnology Institute.	flower	wild type, Ler	soil in a growth chamber with 16 h of light	5 weeks																									Ler	wild type
PRJNA152685	GSE35562	23839787	SRR924272	LerRefd_R2	Zhai13AGO1	Zh	GSM1178875: Arabidopsis Ler wildtype, control for hen1-1 rep2; Arabidopsis thaliana; RNA-Seq	SAMN02222066	GSM1178875	Arabidopsis Ler wildtype, control for hen1-1 rep2; Arabidopsis thaliana; RNA-Seq	Illumina HiSeq 2000	RNA-Seq	size fractionation	Small RNA libraries were constructed using Illumina Tru-Seq Small RNA preparation kit and sequenced on an Illumina GAIIx instrument at the Delaware Biotechnology Institute.	flower	wild type, Ler	soil in a growth chamber with 16 h of light	5 weeks																									Ler	wild type
PRJNA152685	GSE35562	23839787	SRR924273	LerRefd_R3	Zhai13AGO1	Zh	GSM1178876: Arabidopsis Ler wildtype, control for hen1-1 rep3; Arabidopsis thaliana; RNA-Seq	SAMN02222071	GSM1178876	Arabidopsis Ler wildtype, control for hen1-1 rep3; Arabidopsis thaliana; RNA-Seq	Illumina HiSeq 2000	RNA-Seq	size fractionation	Small RNA libraries were constructed using Illumina Tru-Seq Small RNA preparation kit and sequenced on an Illumina GAIIx instrument at the Delaware Biotechnology Institute.	flower	wild type, Ler	soil in a growth chamber with 16 h of light	5 weeks																									Ler	wild type
PRJNA152685	GSE35562	23839787	SRR924274	hen1-1d_R1	Zhai13AGO1	Zh	GSM1178877: Arabidopsis hen1-1 mutant rep1; Arabidopsis thaliana; RNA-Seq	SAMN02222069	GSM1178877	Arabidopsis hen1-1 mutant rep1; Arabidopsis thaliana; RNA-Seq	Illumina HiSeq 2000	RNA-Seq	size fractionation	Small RNA libraries were constructed using Illumina Tru-Seq Small RNA preparation kit and sequenced on an Illumina GAIIx instrument at the Delaware Biotechnology Institute.	flower	hen1-1, Ler	soil in a growth chamber with 16 h of light	5 weeks																									Ler	hen1-1
PRJNA152685	GSE35562	23839787	SRR924275	hen1-1d_R2	Zhai13AGO1	Zh	GSM1178878: Arabidopsis hen1-1 mutant rep2; Arabidopsis thaliana; RNA-Seq	SAMN02222077	GSM1178878	Arabidopsis hen1-1 mutant rep2; Arabidopsis thaliana; RNA-Seq	Illumina HiSeq 2000	RNA-Seq	size fractionation	Small RNA libraries were constructed using Illumina Tru-Seq Small RNA preparation kit and sequenced on an Illumina GAIIx instrument at the Delaware Biotechnology Institute.	flower	hen1-1, Ler	soil in a growth chamber with 16 h of light	5 weeks																									Ler	hen1-1
PRJNA152685	GSE35562	23839787	SRR924276	hen1-1d_R3	Zhai13AGO1	Zh	GSM1178879: Arabidopsis hen1-1 mutant rep3; Arabidopsis thaliana; RNA-Seq	SAMN02222070	GSM1178879	Arabidopsis hen1-1 mutant rep3; Arabidopsis thaliana; RNA-Seq	Illumina HiSeq 2000	RNA-Seq	size fractionation	Small RNA libraries were constructed using Illumina Tru-Seq Small RNA preparation kit and sequenced on an Illumina GAIIx instrument at the Delaware Biotechnology Institute.	flower	hen1-1, Ler	soil in a growth chamber with 16 h of light	5 weeks																									Ler	hen1-1
PRJNA152685	GSE35562	23839787	SRR924277	ColRefe_R1	Zhai13AGO1	Zh	GSM1178880: Arabidopsis Col wildtype, control for hen1-8 rep1; Arabidopsis thaliana; RNA-Seq	SAMN02222076	GSM1178880	Arabidopsis Col wildtype, control for hen1-8 rep1; Arabidopsis thaliana; RNA-Seq	Illumina HiSeq 2000	RNA-Seq	size fractionation	Small RNA libraries were constructed using Illumina Tru-Seq Small RNA preparation kit and sequenced on an Illumina GAIIx instrument at the Delaware Biotechnology Institute.	flower	wild type, Col-0	soil in a growth chamber with 16 h of light	5 weeks																									Col	wild type
PRJNA152685	GSE35562	23839787	SRR924278	ColRefe_R2	Zhai13AGO1	Zh	GSM1178881: Arabidopsis Col wildtype, control for hen1-8 rep2; Arabidopsis thaliana; RNA-Seq	SAMN02222074	GSM1178881	Arabidopsis Col wildtype, control for hen1-8 rep2; Arabidopsis thaliana; RNA-Seq	Illumina HiSeq 2000	RNA-Seq	size fractionation	Small RNA libraries were constructed using Illumina Tru-Seq Small RNA preparation kit and sequenced on an Illumina GAIIx instrument at the Delaware Biotechnology Institute.	flower	wild type, Col-0	soil in a growth chamber with 16 h of light	5 weeks																									Col	wild type
PRJNA152685	GSE35562	23839787	SRR924279	ColRefe_R3	Zhai13AGO1	Zh	GSM1178882: Arabidopsis Col wildtype, control for hen1-8 rep3; Arabidopsis thaliana; RNA-Seq	SAMN02222068	GSM1178882	Arabidopsis Col wildtype, control for hen1-8 rep3; Arabidopsis thaliana; RNA-Seq	Illumina HiSeq 2000	RNA-Seq	size fractionation	Small RNA libraries were constructed using Illumina Tru-Seq Small RNA preparation kit and sequenced on an Illumina GAIIx instrument at the Delaware Biotechnology Institute.	flower	wild type, Col-0	soil in a growth chamber with 16 h of light	5 weeks																									Col	wild type
PRJNA152685	GSE35562	23839787	SRR924280	hen1-8e_R1	Zhai13AGO1	Zh	GSM1178883: Arabidopsis hen1-8 mutant rep1; Arabidopsis thaliana; RNA-Seq	SAMN02222079	GSM1178883	Arabidopsis hen1-8 mutant rep1; Arabidopsis thaliana; RNA-Seq	Illumina HiSeq 2000	RNA-Seq	size fractionation	Small RNA libraries were constructed using Illumina Tru-Seq Small RNA preparation kit and sequenced on an Illumina GAIIx instrument at the Delaware Biotechnology Institute.	flower	hen1-8, Col-0	soil in a growth chamber with 16 h of light	5 weeks																									Col	hen1-8
PRJNA152685	GSE35562	23839787	SRR924281	hen1-8e_R2	Zhai13AGO1	Zh	GSM1178884: Arabidopsis hen1-8 mutant rep2; Arabidopsis thaliana; RNA-Seq	SAMN02222073	GSM1178884	Arabidopsis hen1-8 mutant rep2; Arabidopsis thaliana; RNA-Seq	Illumina HiSeq 2000	RNA-Seq	size fractionation	Small RNA libraries were constructed using Illumina Tru-Seq Small RNA preparation kit and sequenced on an Illumina GAIIx instrument at the Delaware Biotechnology Institute.	flower	hen1-8, Col-0	soil in a growth chamber with 16 h of light	5 weeks																									Col	hen1-8
PRJNA152685	GSE35562	23839787	SRR924282	hen1-8e_R3	Zhai13AGO1	Zh	GSM1178885: Arabidopsis hen1-8 mutant rep3; Arabidopsis thaliana; RNA-Seq	SAMN02222072	GSM1178885	Arabidopsis hen1-8 mutant rep3; Arabidopsis thaliana; RNA-Seq	Illumina HiSeq 2000	RNA-Seq	size fractionation	Small RNA libraries were constructed using Illumina Tru-Seq Small RNA preparation kit and sequenced on an Illumina GAIIx instrument at the Delaware Biotechnology Institute.	flower	hen1-8, Col-0	soil in a growth chamber with 16 h of light	5 weeks																									Col	hen1-8
PRJNA291954		28586645	SRR2145250	Col-0_R1	Su17SMEK1	Su	small RNA-seq of Columbia	SAMN03956915	small RNA-seq of Columbia		Illumina HiSeq 2000	miRNA-Seq	size fractionation		inflorescence_	WT_Col-0	16 h light, 8 h dark growth room	6 weeks																								Columbia wild type
PRJNA291954		28586645	SRR2145249	dbr1-2_R1	Su17SMEK1	Su	small RNA-seq of dbr1-2 mutant replicate 1	SAMN03956916	small RNA-seq of dbr1-2 mutant replicate 1		Illumina HiSeq 2000	miRNA-Seq	size fractionation		inflorescence_	dbr1-2_Col-0	16 h light, 8 h dark growth room	6 weeks																								Columbia dbr1-2 mutant
PRJNA291954		28586645	SRR2145251	dbr1-2_R2	Su17SMEK1	Su	small RNA-seq of dbr1-2 mutant replicate 2	SAMN03956917	small RNA-seq of dbr1-2 mutant replicate 2		Illumina HiSeq 2000	miRNA-Seq	size fractionation		inflorescence_	dbr1-2_Col-0	16 h light, 8 h dark growth room	6 weeks																								Columbia dbr1-2 mutant
PRJEB9861		30194279	ERR958562	Col-0_microsome_R1	Sjogren18HSP40	Sj	Illumina HiSeq 2000 sequencing; Membrane association and activity of rough endoplasmic reticulum associated RISC requires farnesylated chaperones	SAMEA3483251	Illumina HiSeq 2000 sequencing; Membrane association and activity of rough endoplasmic reticulum associated RISC requires farnesylated chaperones		Illumina HiSeq 2000	miRNA-Seq	size fractionation	Microsome fractionation, deoxycholate solubilisation, AGO1 Immunopercipitation, TRIzol extaction NEBNext Small RNA Library Prep Set (Multiplex)	Seedling	wild type genotype, Col-0	MS plates at constant temperature (21 °C) and a 16-h light (120 _x0004_mol m_x0004_2 s _x0004_1 )/8-h darkness cycle.	16 days						ERC000011	Department of Biology University of Copenhagen	2016-07-31T17:03:02Z	2018-03-09T02:27:21Z	public	ERS790681	ERS790681	E-MTAB-3736:Col-0 rep1 microsome	ArrayExpress		Arabidopsis thaliana	Col-0 rep1 microsome					Department of Biology University of Copenhagen	microsomal AGO1-IP
PRJEB9861		30194279	ERR958563	Col-0_microsome_R2	Sjogren18HSP40	Sj	Illumina HiSeq 2000 sequencing; Membrane association and activity of rough endoplasmic reticulum associated RISC requires farnesylated chaperones	SAMEA3483252	Illumina HiSeq 2000 sequencing; Membrane association and activity of rough endoplasmic reticulum associated RISC requires farnesylated chaperones		Illumina HiSeq 2000	miRNA-Seq	size fractionation	Microsome fractionation, deoxycholate solubilisation, AGO1 Immunopercipitation, TRIzol extaction NEBNext Small RNA Library Prep Set (Multiplex)	Seedling	wild type genotype, Col-0	MS plates at constant temperature (21 °C) and a 16-h light (120 _x0004_mol m_x0004_2 s _x0004_1 )/8-h darkness cycle.	16 days						ERC000011	Department of Biology University of Copenhagen	2016-07-31T17:03:02Z	2018-03-09T02:27:21Z	public	ERS790682	ERS790682	E-MTAB-3736:Col-0 rep2 microsome	ArrayExpress		Arabidopsis thaliana	Col-0 rep2 microsome					Department of Biology University of Copenhagen	microsomal AGO1-IP
PRJEB9861		30194279	ERR958564	era1-2_microsome_R1	Sjogren18HSP40	Sj	Illumina HiSeq 2000 sequencing; Membrane association and activity of rough endoplasmic reticulum associated RISC requires farnesylated chaperones	SAMEA3483253	Illumina HiSeq 2000 sequencing; Membrane association and activity of rough endoplasmic reticulum associated RISC requires farnesylated chaperones		Illumina HiSeq 2000	miRNA-Seq	size fractionation	Microsome fractionation, deoxycholate solubilisation, AGO1 Immunopercipitation, TRIzol extaction NEBNext Small RNA Library Prep Set (Multiplex)	Seedling	era1-2, Col-0	MS plates at constant temperature (21 °C) and a 16-h light (120 _x0004_mol m_x0004_2 s _x0004_1 )/8-h darkness cycle.	16 days						ERC000011	Department of Biology University of Copenhagen	2016-07-31T17:03:02Z	2018-03-09T02:27:21Z	public	ERS790683	ERS790683	E-MTAB-3736:era1-2 rep1 microsome	ArrayExpress		Arabidopsis thaliana	era1-2 rep1 microsome					Department of Biology University of Copenhagen	microsomal AGO1-IP
PRJEB9861		30194279	ERR958565	era1-2_microsome_R2	Sjogren18HSP40	Sj	Illumina HiSeq 2000 sequencing; Membrane association and activity of rough endoplasmic reticulum associated RISC requires farnesylated chaperones	SAMEA3483254	Illumina HiSeq 2000 sequencing; Membrane association and activity of rough endoplasmic reticulum associated RISC requires farnesylated chaperones		Illumina HiSeq 2000	miRNA-Seq	size fractionation	Microsome fractionation, deoxycholate solubilisation, AGO1 Immunopercipitation, TRIzol extaction NEBNext Small RNA Library Prep Set (Multiplex)	Seedling	era1-2, Col-0	MS plates at constant temperature (21 °C) and a 16-h light (120 _x0004_mol m_x0004_2 s _x0004_1 )/8-h darkness cycle.	16 days						ERC000011	Department of Biology University of Copenhagen	2016-07-31T17:03:02Z	2018-03-09T02:27:22Z	public	ERS790684	ERS790684	E-MTAB-3736:era1-2 rep2 microsome	ArrayExpress		Arabidopsis thaliana	era1-2 rep2 microsome					Department of Biology University of Copenhagen	microsomal AGO1-IP
PRJEB9861		30194279	ERR958566	J3C417S_microsome_R1	Sjogren18HSP40	Sj	Illumina HiSeq 2000 sequencing; Membrane association and activity of rough endoplasmic reticulum associated RISC requires farnesylated chaperones	SAMEA3483255	Illumina HiSeq 2000 sequencing; Membrane association and activity of rough endoplasmic reticulum associated RISC requires farnesylated chaperones		Illumina HiSeq 2000	miRNA-Seq	size fractionation	Microsome fractionation, deoxycholate solubilisation, AGO1 Immunopercipitation, TRIzol extaction NEBNext Small RNA Library Prep Set (Multiplex)	Seedling	j2-2 j3-2, with transgenic J3C417S, Col-0	MS plates at constant temperature (21 °C) and a 16-h light (120 _x0004_mol m_x0004_2 s _x0004_1 )/8-h darkness cycle.	16 days						ERC000011	Department of Biology University of Copenhagen	2016-07-31T17:03:02Z	2018-03-09T02:28:39Z	public	ERS790685	ERS790685	E-MTAB-3736:J3C417S rep1 microsome	ArrayExpress		Arabidopsis thaliana	J3C417S rep1 microsome					Department of Biology University of Copenhagen	microsomal AGO1-IP
PRJEB9861		30194279	ERR958567	J3C417S_microsome_R2	Sjogren18HSP40	Sj	Illumina HiSeq 2000 sequencing; Membrane association and activity of rough endoplasmic reticulum associated RISC requires farnesylated chaperones	SAMEA3483256	Illumina HiSeq 2000 sequencing; Membrane association and activity of rough endoplasmic reticulum associated RISC requires farnesylated chaperones		Illumina HiSeq 2000	miRNA-Seq	size fractionation	Microsome fractionation, deoxycholate solubilisation, AGO1 Immunopercipitation, TRIzol extaction NEBNext Small RNA Library Prep Set (Multiplex)	Seedling	j2-2 j3-2, with transgenic J3C417S, Col-0	MS plates at constant temperature (21 °C) and a 16-h light (120 _x0004_mol m_x0004_2 s _x0004_1 )/8-h darkness cycle.	16 days						ERC000011	Department of Biology University of Copenhagen	2016-07-31T17:03:02Z	2018-03-09T02:28:39Z	public	ERS790686	ERS790686	E-MTAB-3736:J3C417S rep2 microsome	ArrayExpress		Arabidopsis thaliana	J3C417S rep2 microsome					Department of Biology University of Copenhagen	microsomal AGO1-IP
PRJEB9861		30194279	ERR958568	J3wt_microsome_R1	Sjogren18HSP40	Sj	Illumina HiSeq 2000 sequencing; Membrane association and activity of rough endoplasmic reticulum associated RISC requires farnesylated chaperones	SAMEA3483257	Illumina HiSeq 2000 sequencing; Membrane association and activity of rough endoplasmic reticulum associated RISC requires farnesylated chaperones		Illumina HiSeq 2000	miRNA-Seq	size fractionation	Microsome fractionation, deoxycholate solubilisation, AGO1 Immunopercipitation, TRIzol extaction NEBNext Small RNA Library Prep Set (Multiplex)	Seedling	j2-2 j3-2, with transgenic wt J3, Col-0	MS plates at constant temperature (21 °C) and a 16-h light (120 _x0004_mol m_x0004_2 s _x0004_1 )/8-h darkness cycle.	16 days						ERC000011	Department of Biology University of Copenhagen	2016-07-31T17:03:02Z	2018-03-09T02:28:39Z	public	ERS790687	ERS790687	E-MTAB-3736:J3wt rep1 microsome	ArrayExpress		Arabidopsis thaliana	J3wt rep1 microsome					Department of Biology University of Copenhagen	microsomal AGO1-IP
PRJEB9861		30194279	ERR958569	J3wt_microsome_R2	Sjogren18HSP40	Sj	Illumina HiSeq 2000 sequencing; Membrane association and activity of rough endoplasmic reticulum associated RISC requires farnesylated chaperones	SAMEA3483258	Illumina HiSeq 2000 sequencing; Membrane association and activity of rough endoplasmic reticulum associated RISC requires farnesylated chaperones		Illumina HiSeq 2000	miRNA-Seq	size fractionation	Microsome fractionation, deoxycholate solubilisation, AGO1 Immunopercipitation, TRIzol extaction NEBNext Small RNA Library Prep Set (Multiplex)	Seedling	j2-2 j3-2, with transgenic wt J3, Col-0	MS plates at constant temperature (21 °C) and a 16-h light (120 _x0004_mol m_x0004_2 s _x0004_1 )/8-h darkness cycle.	16 days						ERC000011	Department of Biology University of Copenhagen	2016-07-31T17:03:02Z	2018-03-09T02:28:39Z	public	ERS790688	ERS790688	E-MTAB-3736:J3wt rep2 microsome	ArrayExpress		Arabidopsis thaliana	J3wt rep2 microsome					Department of Biology University of Copenhagen	microsomal AGO1-IP
PRJEB9861		30194279	ERR958570	Col-0_total_R1	Sjogren18HSP40	Sj	Illumina HiSeq 2000 sequencing; Membrane association and activity of rough endoplasmic reticulum associated RISC requires farnesylated chaperones	SAMEA3483259	Illumina HiSeq 2000 sequencing; Membrane association and activity of rough endoplasmic reticulum associated RISC requires farnesylated chaperones		Illumina HiSeq 2000	miRNA-Seq	size fractionation	TRIzol extraction from seedling leaves NEBNext Small RNA Library Prep Set (Multiplex)	Seedling	wild type genotype, Col-0	MS plates at constant temperature (21 °C) and a 16-h light (120 _x0004_mol m_x0004_2 s _x0004_1 )/8-h darkness cycle.	16 days						ERC000011	Department of Biology University of Copenhagen	2016-07-31T17:03:02Z	2018-03-09T02:28:40Z	public	ERS790689	ERS790689	E-MTAB-3736:Col-0 rep1 total	ArrayExpress		Arabidopsis thaliana	Col-0 rep1 total					Department of Biology University of Copenhagen	total
PRJEB9861		30194279	ERR958571	Col-0_total_R2	Sjogren18HSP40	Sj	Illumina HiSeq 2000 sequencing; Membrane association and activity of rough endoplasmic reticulum associated RISC requires farnesylated chaperones	SAMEA3483260	Illumina HiSeq 2000 sequencing; Membrane association and activity of rough endoplasmic reticulum associated RISC requires farnesylated chaperones		Illumina HiSeq 2000	miRNA-Seq	size fractionation	TRIzol extraction from seedling leaves NEBNext Small RNA Library Prep Set (Multiplex)	Seedling	wild type genotype	MS plates at constant temperature (21 °C) and a 16-h light (120 _x0004_mol m_x0004_2 s _x0004_1 )/8-h darkness cycle.	16 days						ERC000011	Department of Biology University of Copenhagen	2016-07-31T17:03:02Z	2018-03-09T02:28:40Z	public	ERS790690	ERS790690	E-MTAB-3736:Col-0 rep2 total	ArrayExpress		Arabidopsis thaliana	Col-0 rep2 total					Department of Biology University of Copenhagen	total
PRJEB9861		30194279	ERR958572	era1-2_total_R1	Sjogren18HSP40	Sj	Illumina HiSeq 2000 sequencing; Membrane association and activity of rough endoplasmic reticulum associated RISC requires farnesylated chaperones	SAMEA3483261	Illumina HiSeq 2000 sequencing; Membrane association and activity of rough endoplasmic reticulum associated RISC requires farnesylated chaperones		Illumina HiSeq 2000	miRNA-Seq	size fractionation	TRIzol extraction from seedling leaves NEBNext Small RNA Library Prep Set (Multiplex)	Seedling	era1-2, Col-0	MS plates at constant temperature (21 °C) and a 16-h light (120 _x0004_mol m_x0004_2 s _x0004_1 )/8-h darkness cycle.	16 days						ERC000011	Department of Biology University of Copenhagen	2016-07-31T17:03:02Z	2018-03-09T02:28:40Z	public	ERS790691	ERS790691	E-MTAB-3736:era1-2 rep1 total	ArrayExpress		Arabidopsis thaliana	era1-2 rep1 total					Department of Biology University of Copenhagen	total
PRJEB9861		30194279	ERR958573	era1-2_total_R2	Sjogren18HSP40	Sj	Illumina HiSeq 2000 sequencing; Membrane association and activity of rough endoplasmic reticulum associated RISC requires farnesylated chaperones	SAMEA3483262	Illumina HiSeq 2000 sequencing; Membrane association and activity of rough endoplasmic reticulum associated RISC requires farnesylated chaperones		Illumina HiSeq 2000	miRNA-Seq	size fractionation	TRIzol extraction from seedling leaves NEBNext Small RNA Library Prep Set (Multiplex)	Seedling	era1-2, Col-0	MS plates at constant temperature (21 °C) and a 16-h light (120 _x0004_mol m_x0004_2 s _x0004_1 )/8-h darkness cycle.	16 days						ERC000011	Department of Biology University of Copenhagen	2016-07-31T17:03:02Z	2018-03-09T02:28:40Z	public	ERS790692	ERS790692	E-MTAB-3736:era1-2 rep2 total	ArrayExpress		Arabidopsis thaliana	era1-2 rep2 total					Department of Biology University of Copenhagen	total
PRJEB9861		30194279	ERR958574	J3C417S_total_R1	Sjogren18HSP40	Sj	Illumina HiSeq 2000 sequencing; Membrane association and activity of rough endoplasmic reticulum associated RISC requires farnesylated chaperones	SAMEA3483263	Illumina HiSeq 2000 sequencing; Membrane association and activity of rough endoplasmic reticulum associated RISC requires farnesylated chaperones		Illumina HiSeq 2000	miRNA-Seq	size fractionation	TRIzol extraction from seedling leaves NEBNext Small RNA Library Prep Set (Multiplex)	Seedling	j2-2 j3-2, with transgenic J3C417S, Col-0	MS plates at constant temperature (21 °C) and a 16-h light (120 _x0004_mol m_x0004_2 s _x0004_1 )/8-h darkness cycle.	16 days						ERC000011	Department of Biology University of Copenhagen	2016-07-31T17:03:02Z	2018-03-09T02:28:40Z	public	ERS790693	ERS790693	E-MTAB-3736:J3C417S rep1 total	ArrayExpress		Arabidopsis thaliana	J3C417S rep1 total					Department of Biology University of Copenhagen	total
PRJEB9861		30194279	ERR958575	J3C417S_total_R2	Sjogren18HSP40	Sj	Illumina HiSeq 2000 sequencing; Membrane association and activity of rough endoplasmic reticulum associated RISC requires farnesylated chaperones	SAMEA3483264	Illumina HiSeq 2000 sequencing; Membrane association and activity of rough endoplasmic reticulum associated RISC requires farnesylated chaperones		Illumina HiSeq 2000	miRNA-Seq	size fractionation	TRIzol extraction from seedling leaves NEBNext Small RNA Library Prep Set (Multiplex)	Seedling	j2-2 j3-2, with transgenic J3C417S, Col-0	MS plates at constant temperature (21 °C) and a 16-h light (120 _x0004_mol m_x0004_2 s _x0004_1 )/8-h darkness cycle.	16 days						ERC000011	Department of Biology University of Copenhagen	2016-07-31T17:03:02Z	2018-03-09T02:28:40Z	public	ERS790694	ERS790694	E-MTAB-3736:J3C417S rep2 total	ArrayExpress		Arabidopsis thaliana	J3C417S rep2 total					Department of Biology University of Copenhagen	total
PRJEB9861		30194279	ERR958576	J3wt_total_R1	Sjogren18HSP40	Sj	Illumina HiSeq 2000 sequencing; Membrane association and activity of rough endoplasmic reticulum associated RISC requires farnesylated chaperones	SAMEA3483265	Illumina HiSeq 2000 sequencing; Membrane association and activity of rough endoplasmic reticulum associated RISC requires farnesylated chaperones		Illumina HiSeq 2000	miRNA-Seq	size fractionation	TRIzol extraction from seedling leaves NEBNext Small RNA Library Prep Set (Multiplex)	Seedling	j2-2 j3-2, with transgenic wt J3, Col-0	MS plates at constant temperature (21 °C) and a 16-h light (120 _x0004_mol m_x0004_2 s _x0004_1 )/8-h darkness cycle.	16 days						ERC000011	Department of Biology University of Copenhagen	2016-07-31T17:03:02Z	2018-03-09T02:28:40Z	public	ERS790695	ERS790695	E-MTAB-3736:J3wt rep1 total	ArrayExpress		Arabidopsis thaliana	J3wt rep1 total					Department of Biology University of Copenhagen	total
PRJEB9861		30194279	ERR958577	J3wt_total_R2	Sjogren18HSP40	Sj	Illumina HiSeq 2000 sequencing; Membrane association and activity of rough endoplasmic reticulum associated RISC requires farnesylated chaperones	SAMEA3483266	Illumina HiSeq 2000 sequencing; Membrane association and activity of rough endoplasmic reticulum associated RISC requires farnesylated chaperones		Illumina HiSeq 2000	miRNA-Seq	size fractionation	TRIzol extraction from seedling leaves NEBNext Small RNA Library Prep Set (Multiplex)	Seedling	j2-2 j3-2, with transgenic wt J3, Col-0	MS plates at constant temperature (21 °C) and a 16-h light (120 _x0004_mol m_x0004_2 s _x0004_1 )/8-h darkness cycle.	16 days						ERC000011	Department of Biology University of Copenhagen	2016-07-31T17:03:02Z	2018-03-09T02:28:40Z	public	ERS790696	ERS790696	E-MTAB-3736:J3wt rep2 total	ArrayExpress		Arabidopsis thaliana	J3wt rep2 total					Department of Biology University of Copenhagen	total
PRJEB13163		27354557	ERR1337924	AGO1WT_R1	Arribas16AGO1	Ar	Illumina HiSeq 2000 sequencing; Slicer activity of Arabidopsis AGO1 in siRNA biogenesis and miRNA target decay	SAMEA3907512	Illumina HiSeq 2000 sequencing; Slicer activity of Arabidopsis AGO1 in siRNA biogenesis and miRNA target decay		Illumina HiSeq 2000	miRNA-Seq	size fractionation	Seeds germinated in liquid 1xMurashige/Skoog medium and grown under 16h light/8h darkness regime TRIzol extraction NEBNext Small RNA Library Prep Set (Multiplex)	seedling	ago1-3 FLAG-AGO1WT, Col-0	Seeds germinated in liquid 1xMurashige/Skoog medium and grown under 16h light/8h darkness regime	13 days			total lysate			ERC000011	University of Copenhagen Department of Biology	2016-09-05T17:01:12Z	2016-03-24T15:02:26Z	public	ERS1094646	ERS1094646			Small RNA	Arabidopsis thaliana		E-MTAB-4529:Sample 1	ArrayExpress	Protocols: Seeds germinated in liquid 1xMurashige/Skoog medium and grown under 16h light/8h darkness regime TRIzol extraction NEBNext Small RNA Library Prep Set (Multiplex)	Sample 1
PRJEB13163		27354557	ERR1337925	AGO1E803A_R2	Arribas16AGO1	Ar	Illumina HiSeq 2000 sequencing; Slicer activity of Arabidopsis AGO1 in siRNA biogenesis and miRNA target decay	SAMEA3907513	Illumina HiSeq 2000 sequencing; Slicer activity of Arabidopsis AGO1 in siRNA biogenesis and miRNA target decay		Illumina HiSeq 2000	miRNA-Seq	size fractionation	Seeds germinated in liquid 1xMurashige/Skoog medium and grown under 16h light/8h darkness regime TRIzol extraction NEBNext Small RNA Library Prep Set (Multiplex)	seedling	ago1-3 FLAG-AGO1E803A, Col-0	Seeds germinated in liquid 1xMurashige/Skoog medium and grown under 16h light/8h darkness regime	13 days			total lysate			ERC000011	University of Copenhagen Department of Biology	2016-09-05T17:01:12Z	2016-03-24T15:02:26Z	public	ERS1094647	ERS1094647			Small RNA	Arabidopsis thaliana		E-MTAB-4529:Sample 10	ArrayExpress	Protocols: Seeds germinated in liquid 1xMurashige/Skoog medium and grown under 16h light/8h darkness regime TRIzol extraction NEBNext Small RNA Library Prep Set (Multiplex)	Sample 10
PRJEB13163		27354557	ERR1337926	AGO1H988F_R1	Arribas16AGO1	Ar	Illumina HiSeq 2000 sequencing; Slicer activity of Arabidopsis AGO1 in siRNA biogenesis and miRNA target decay	SAMEA3907514	Illumina HiSeq 2000 sequencing; Slicer activity of Arabidopsis AGO1 in siRNA biogenesis and miRNA target decay		Illumina HiSeq 2000	miRNA-Seq	size fractionation	Seeds germinated in liquid 1xMurashige/Skoog medium and grown under 16h light/8h darkness regime TRIzol extraction NEBNext Small RNA Library Prep Set (Multiplex)	seedling	ago1-3 FLAG-AGO1H988F, Col-0	Seeds germinated in liquid 1xMurashige/Skoog medium and grown under 16h light/8h darkness regime	13 days			total lysate			ERC000011	University of Copenhagen Department of Biology	2016-09-05T17:01:12Z	2016-03-24T15:02:26Z	public	ERS1094648	ERS1094648	E-MTAB-4529:Sample 11	ArrayExpress	Small RNA	Arabidopsis thaliana	Sample 11
PRJEB13163		27354557	ERR1337927	AGO1H988F_R2	Arribas16AGO1	Ar	Illumina HiSeq 2000 sequencing; Slicer activity of Arabidopsis AGO1 in siRNA biogenesis and miRNA target decay	SAMEA3907515	Illumina HiSeq 2000 sequencing; Slicer activity of Arabidopsis AGO1 in siRNA biogenesis and miRNA target decay		Illumina HiSeq 2000	miRNA-Seq	size fractionation	Seeds germinated in liquid 1xMurashige/Skoog medium and grown under 16h light/8h darkness regime TRIzol extraction NEBNext Small RNA Library Prep Set (Multiplex)	seedling	ago1-3 FLAG-AGO1H988F, Col-0	Seeds germinated in liquid 1xMurashige/Skoog medium and grown under 16h light/8h darkness regime	13 days			total lysate			ERC000011	University of Copenhagen Department of Biology	2016-09-05T17:01:12Z	2016-03-24T15:02:26Z	public	ERS1094649	ERS1094649			Small RNA	Arabidopsis thaliana		E-MTAB-4529:Sample 12	ArrayExpress	Protocols: Seeds germinated in liquid 1xMurashige/Skoog medium and grown under 16h light/8h darkness regime TRIzol extraction NEBNext Small RNA Library Prep Set (Multiplex)	Sample 12
PRJEB13163		27354557	ERR1337928	AGO1WT_IP_4w_R1	Arribas16AGO1	Ar	Illumina HiSeq 2000 sequencing; Slicer activity of Arabidopsis AGO1 in siRNA biogenesis and miRNA target decay	SAMEA3907516	Illumina HiSeq 2000 sequencing; Slicer activity of Arabidopsis AGO1 in siRNA biogenesis and miRNA target decay		Illumina HiSeq 2000	miRNA-Seq	size fractionation	Seeds germinated in liquid 1xMurashige/Skoog medium and grown under 16h light/8h darkness regime TRIzol extraction from immunopurified FLAG-AGO1 NEBNext Small RNA Library Prep Set (Multiplex)	flower	ago1-3 FLAG-AGO1WT, Col-0	Seeds germinated in liquid 1xMurashige/Skoog medium and grown under 16h light/8h darkness regime	4 weeks			affinity-purified FLAG-AGO1			ERC000011	University of Copenhagen Department of Biology	2016-09-05T17:01:12Z	2016-03-24T15:02:26Z	public	ERS1094650	ERS1094650	E-MTAB-4529:Sample 13	ArrayExpress	Small RNA	Arabidopsis thaliana	Sample 13
PRJEB13163		27354557	ERR1337929	AGO1WT_IP_4w_R2	Arribas16AGO1	Ar	Illumina HiSeq 2000 sequencing; Slicer activity of Arabidopsis AGO1 in siRNA biogenesis and miRNA target decay	SAMEA3907517	Illumina HiSeq 2000 sequencing; Slicer activity of Arabidopsis AGO1 in siRNA biogenesis and miRNA target decay		Illumina HiSeq 2000	miRNA-Seq	size fractionation	Seeds germinated in liquid 1xMurashige/Skoog medium and grown under 16h light/8h darkness regime TRIzol extraction from immunopurified FLAG-AGO1 NEBNext Small RNA Library Prep Set (Multiplex)	flower	ago1-3 FLAG-AGO1WT, Col-0	Seeds germinated in liquid 1xMurashige/Skoog medium and grown under 16h light/8h darkness regime	4 weeks			affinity-purified FLAG-AGO1			ERC000011	University of Copenhagen Department of Biology	2016-09-05T17:01:12Z	2016-03-24T15:02:26Z	public	ERS1094651	ERS1094651	E-MTAB-4529:Sample 14	ArrayExpress	Small RNA	Arabidopsis thaliana	Sample 14
PRJEB13163		27354557	ERR1337930	AGO1D762A_IP_4w_R1	Arribas16AGO1	Ar	Illumina HiSeq 2000 sequencing; Slicer activity of Arabidopsis AGO1 in siRNA biogenesis and miRNA target decay	SAMEA3907518	Illumina HiSeq 2000 sequencing; Slicer activity of Arabidopsis AGO1 in siRNA biogenesis and miRNA target decay		Illumina HiSeq 2000	miRNA-Seq	size fractionation	Seeds germinated in liquid 1xMurashige/Skoog medium and grown under 16h light/8h darkness regime TRIzol extraction from immunopurified FLAG-AGO1 NEBNext Small RNA Library Prep Set (Multiplex)	flower	ago1-3/+ FLAG-AGO1D762A, Col-0	Seeds germinated in liquid 1xMurashige/Skoog medium and grown under 16h light/8h darkness regime	4 weeks			affinity-purified FLAG-AGO1			ERC000011	University of Copenhagen Department of Biology	2016-09-05T17:01:12Z	2016-03-24T15:02:27Z	public	ERS1094652	ERS1094652	E-MTAB-4529:Sample 15	ArrayExpress	Small RNA	Arabidopsis thaliana	Sample 15
PRJEB13163		27354557	ERR1337931	AGO1D762A_IP_4w_R2	Arribas16AGO1	Ar	Illumina HiSeq 2000 sequencing; Slicer activity of Arabidopsis AGO1 in siRNA biogenesis and miRNA target decay	SAMEA3907519	Illumina HiSeq 2000 sequencing; Slicer activity of Arabidopsis AGO1 in siRNA biogenesis and miRNA target decay		Illumina HiSeq 2000	miRNA-Seq	size fractionation	Seeds germinated in liquid 1xMurashige/Skoog medium and grown under 16h light/8h darkness regime TRIzol extraction from immunopurified FLAG-AGO1 NEBNext Small RNA Library Prep Set (Multiplex)	flower	ago1-3/+ FLAG-AGO1D762A, Col-0	Seeds germinated in liquid 1xMurashige/Skoog medium and grown under 16h light/8h darkness regime	4 weeks			affinity-purified FLAG-AGO1			ERC000011	University of Copenhagen Department of Biology	2016-09-05T17:01:12Z	2016-03-24T15:02:27Z	public	ERS1094653	ERS1094653	E-MTAB-4529:Sample 16	ArrayExpress	Small RNA	Arabidopsis thaliana	Sample 16
PRJEB13163		27354557	ERR1337932	AGO1WT2_R1	Arribas16AGO1	Ar	Illumina HiSeq 2000 sequencing; Slicer activity of Arabidopsis AGO1 in siRNA biogenesis and miRNA target decay	SAMEA3907520	Illumina HiSeq 2000 sequencing; Slicer activity of Arabidopsis AGO1 in siRNA biogenesis and miRNA target decay		Illumina HiSeq 2000	miRNA-Seq	size fractionation	Seeds germinated in liquid 1xMurashige/Skoog medium and grown under 16h light/8h darkness regime TRIzol extraction NEBNext Small RNA Library Prep Set (Multiplex)	seedling	ago1-3 FLAG-AGO1WT, Col-0	Seeds germinated in liquid 1xMurashige/Skoog medium and grown under 16h light/8h darkness regime	13 days			total lysate			ERC000011	University of Copenhagen Department of Biology	2016-09-05T17:01:12Z	2016-03-24T15:02:27Z	public	ERS1094654	ERS1094654			Small RNA	Arabidopsis thaliana		E-MTAB-4529:Sample 17	ArrayExpress	Protocols: Seeds germinated in liquid 1xMurashige/Skoog medium and grown under 16h light/8h darkness regime TRIzol extraction NEBNext Small RNA Library Prep Set (Multiplex)	Sample 17
PRJEB13163		27354557	ERR1337933	AGO1WT2_R2	Arribas16AGO1	Ar	Illumina HiSeq 2000 sequencing; Slicer activity of Arabidopsis AGO1 in siRNA biogenesis and miRNA target decay	SAMEA3907521	Illumina HiSeq 2000 sequencing; Slicer activity of Arabidopsis AGO1 in siRNA biogenesis and miRNA target decay		Illumina HiSeq 2000	miRNA-Seq	size fractionation	Seeds germinated in liquid 1xMurashige/Skoog medium and grown under 16h light/8h darkness regime TRIzol extraction NEBNext Small RNA Library Prep Set (Multiplex)	seedling	ago1-3 FLAG-AGO1WT, Col-0	Seeds germinated in liquid 1xMurashige/Skoog medium and grown under 16h light/8h darkness regime	13 days			total lysate			ERC000011	University of Copenhagen Department of Biology	2016-09-05T17:01:12Z	2016-03-24T15:02:27Z	public	ERS1094655	ERS1094655			Small RNA	Arabidopsis thaliana		E-MTAB-4529:Sample 18	ArrayExpress	Protocols: Seeds germinated in liquid 1xMurashige/Skoog medium and grown under 16h light/8h darkness regime TRIzol extraction NEBNext Small RNA Library Prep Set (Multiplex)	Sample 18
PRJEB13163		27354557	ERR1337934	AGO1(D762A)_R1	Arribas16AGO1	Ar	Illumina HiSeq 2000 sequencing; Slicer activity of Arabidopsis AGO1 in siRNA biogenesis and miRNA target decay	SAMEA3907522	Illumina HiSeq 2000 sequencing; Slicer activity of Arabidopsis AGO1 in siRNA biogenesis and miRNA target decay		Illumina HiSeq 2000	miRNA-Seq	size fractionation	Seeds germinated in liquid 1xMurashige/Skoog medium and grown under 16h light/8h darkness regime TRIzol extraction NEBNext Small RNA Library Prep Set (Multiplex)	seedling	ago1-3 FLAG-AGO1(D762A), Col-0	Seeds germinated in liquid 1xMurashige/Skoog medium and grown under 16h light/8h darkness regime	13 days			total lysate			ERC000011	University of Copenhagen Department of Biology	2016-09-05T17:01:12Z	2016-03-24T15:02:27Z	public	ERS1094656	ERS1094656			Small RNA	Arabidopsis thaliana		E-MTAB-4529:Sample 19	ArrayExpress	Protocols: Seeds germinated in liquid 1xMurashige/Skoog medium and grown under 16h light/8h darkness regime TRIzol extraction NEBNext Small RNA Library Prep Set (Multiplex)	Sample 19
PRJEB13163		27354557	ERR1337935	AGO1WT_R2	Arribas16AGO1	Ar	Illumina HiSeq 2000 sequencing; Slicer activity of Arabidopsis AGO1 in siRNA biogenesis and miRNA target decay	SAMEA3907523	Illumina HiSeq 2000 sequencing; Slicer activity of Arabidopsis AGO1 in siRNA biogenesis and miRNA target decay		Illumina HiSeq 2000	miRNA-Seq	size fractionation	Seeds germinated in liquid 1xMurashige/Skoog medium and grown under 16h light/8h darkness regime TRIzol extraction NEBNext Small RNA Library Prep Set (Multiplex)	seedling	ago1-3 FLAG-AGO1WT, Col-0	Seeds germinated in liquid 1xMurashige/Skoog medium and grown under 16h light/8h darkness regime	13 days			total lysate			ERC000011	University of Copenhagen Department of Biology	2016-09-05T17:01:12Z	2016-03-24T15:02:27Z	public	ERS1094657	ERS1094657			Small RNA	Arabidopsis thaliana		E-MTAB-4529:Sample 2	ArrayExpress	Protocols: Seeds germinated in liquid 1xMurashige/Skoog medium and grown under 16h light/8h darkness regime TRIzol extraction NEBNext Small RNA Library Prep Set (Multiplex)	Sample 2
PRJEB13163		27354557	ERR1337936	AGO1(D762A)_R2	Arribas16AGO1	Ar	Illumina HiSeq 2000 sequencing; Slicer activity of Arabidopsis AGO1 in siRNA biogenesis and miRNA target decay	SAMEA3907524	Illumina HiSeq 2000 sequencing; Slicer activity of Arabidopsis AGO1 in siRNA biogenesis and miRNA target decay		Illumina HiSeq 2000	miRNA-Seq	size fractionation	Seeds germinated in liquid 1xMurashige/Skoog medium and grown under 16h light/8h darkness regime TRIzol extraction NEBNext Small RNA Library Prep Set (Multiplex)	seedling	ago1-3 FLAG-AGO1(D762A), Col-0	Seeds germinated in liquid 1xMurashige/Skoog medium and grown under 16h light/8h darkness regime	13 days			total lysate			ERC000011	University of Copenhagen Department of Biology	2016-09-05T17:01:12Z	2016-03-24T15:02:27Z	public	ERS1094658	ERS1094658			Small RNA	Arabidopsis thaliana		E-MTAB-4529:Sample 20	ArrayExpress	Protocols: Seeds germinated in liquid 1xMurashige/Skoog medium and grown under 16h light/8h darkness regime TRIzol extraction NEBNext Small RNA Library Prep Set (Multiplex)	Sample 20
PRJEB13163		27354557	ERR1337937	sgs3-1/AGO1(D762A)_R1	Arribas16AGO1	Ar	Illumina HiSeq 2000 sequencing; Slicer activity of Arabidopsis AGO1 in siRNA biogenesis and miRNA target decay	SAMEA3907525	Illumina HiSeq 2000 sequencing; Slicer activity of Arabidopsis AGO1 in siRNA biogenesis and miRNA target decay		Illumina HiSeq 2000	miRNA-Seq	size fractionation	Seeds germinated in liquid 1xMurashige/Skoog medium and grown under 16h light/8h darkness regime TRIzol extraction NEBNext Small RNA Library Prep Set (Multiplex)	seedling	sgs3-1/ago1-3 FLAG-AGO1(D762A), Col-0	Seeds germinated in liquid 1xMurashige/Skoog medium and grown under 16h light/8h darkness regime	13 days			total lysate			ERC000011	University of Copenhagen Department of Biology	2016-09-05T17:01:12Z	2016-03-24T15:02:27Z	public	ERS1094659	ERS1094659			Small RNA	Arabidopsis thaliana		E-MTAB-4529:Sample 21	ArrayExpress	Protocols: Seeds germinated in liquid 1xMurashige/Skoog medium and grown under 16h light/8h darkness regime TRIzol extraction NEBNext Small RNA Library Prep Set (Multiplex)	Sample 21
PRJEB13163		27354557	ERR1337938	sgs3-1/AGO1(D762A)_R2	Arribas16AGO1	Ar	Illumina HiSeq 2000 sequencing; Slicer activity of Arabidopsis AGO1 in siRNA biogenesis and miRNA target decay	SAMEA3907526	Illumina HiSeq 2000 sequencing; Slicer activity of Arabidopsis AGO1 in siRNA biogenesis and miRNA target decay		Illumina HiSeq 2000	miRNA-Seq	size fractionation	Seeds germinated in liquid 1xMurashige/Skoog medium and grown under 16h light/8h darkness regime TRIzol extraction NEBNext Small RNA Library Prep Set (Multiplex)	seedling	sgs3-1/ago1-3 FLAG-AGO1(D762A), Col-0	Seeds germinated in liquid 1xMurashige/Skoog medium and grown under 16h light/8h darkness regime	13 days			total lysate			ERC000011	University of Copenhagen Department of Biology	2016-09-05T17:01:12Z	2016-03-24T15:02:27Z	public	ERS1094660	ERS1094660			Small RNA	Arabidopsis thaliana		E-MTAB-4529:Sample 22	ArrayExpress	Protocols: Seeds germinated in liquid 1xMurashige/Skoog medium and grown under 16h light/8h darkness regime TRIzol extraction NEBNext Small RNA Library Prep Set (Multiplex)	Sample 22
PRJEB13163		27354557	ERR1337939	rdr6-12/AGO1(D762A)_R1	Arribas16AGO1	Ar	Illumina HiSeq 2000 sequencing; Slicer activity of Arabidopsis AGO1 in siRNA biogenesis and miRNA target decay	SAMEA3907527	Illumina HiSeq 2000 sequencing; Slicer activity of Arabidopsis AGO1 in siRNA biogenesis and miRNA target decay		Illumina HiSeq 2000	miRNA-Seq	size fractionation	Seeds germinated in liquid 1xMurashige/Skoog medium and grown under 16h light/8h darkness regime TRIzol extraction NEBNext Small RNA Library Prep Set (Multiplex)	seedling	rdr6-12/ago1-3 FLAG-AGO1(D762A), Col-0	Seeds germinated in liquid 1xMurashige/Skoog medium and grown under 16h light/8h darkness regime	13 days			total lysate			ERC000011	University of Copenhagen Department of Biology	2016-09-05T17:01:12Z	2016-03-24T15:02:27Z	public	ERS1094661	ERS1094661			Small RNA	Arabidopsis thaliana		E-MTAB-4529:Sample 23	ArrayExpress	Protocols: Seeds germinated in liquid 1xMurashige/Skoog medium and grown under 16h light/8h darkness regime TRIzol extraction NEBNext Small RNA Library Prep Set (Multiplex)	Sample 23
PRJEB13163		27354557	ERR1337940	rdr6-12/AGO1(D762A)_R2	Arribas16AGO1	Ar	Illumina HiSeq 2000 sequencing; Slicer activity of Arabidopsis AGO1 in siRNA biogenesis and miRNA target decay	SAMEA3907528	Illumina HiSeq 2000 sequencing; Slicer activity of Arabidopsis AGO1 in siRNA biogenesis and miRNA target decay		Illumina HiSeq 2000	miRNA-Seq	size fractionation	Seeds germinated in liquid 1xMurashige/Skoog medium and grown under 16h light/8h darkness regime TRIzol extraction NEBNext Small RNA Library Prep Set (Multiplex)	seedling	rdr6-12/ago1-3 FLAG-AGO1(D762A), Col-0	Seeds germinated in liquid 1xMurashige/Skoog medium and grown under 16h light/8h darkness regime	13 days			total lysate			ERC000011	University of Copenhagen Department of Biology	2016-09-05T17:01:12Z	2016-03-24T15:02:27Z	public	ERS1094662	ERS1094662	E-MTAB-4529:Sample 24	ArrayExpress	Small RNA	Arabidopsis thaliana	Sample 24
PRJEB13163		27354557	ERR1337946	AGO1WT_8d_R1	Arribas16AGO1	Ar	Illumina HiSeq 2000 sequencing; Slicer activity of Arabidopsis AGO1 in siRNA biogenesis and miRNA target decay	SAMEA3907534	Illumina HiSeq 2000 sequencing; Slicer activity of Arabidopsis AGO1 in siRNA biogenesis and miRNA target decay		Illumina HiSeq 2000	miRNA-Seq	size fractionation	Seeds germinated in liquid 1xMurashige/Skoog medium and grown under 16h light/8h darkness regime TRIzol extraction NEBNext Small RNA Library Prep Set (Multiplex)	seedling	ago1-3 FLAG-AGO1WT, Col-0	Seeds germinated in liquid 1xMurashige/Skoog medium and grown under 16h light/8h darkness regime	8 days			total lysate			ERC000011	University of Copenhagen Department of Biology	2016-09-05T17:01:12Z	2016-03-24T15:02:27Z	public	ERS1094668	ERS1094668			Small RNA	Arabidopsis thaliana		E-MTAB-4529:Sample 3	ArrayExpress	Protocols: Seeds germinated in liquid 1xMurashige/Skoog medium and grown under 16h light/8h darkness regime TRIzol extraction NEBNext Small RNA Library Prep Set (Multiplex)	Sample 3
PRJEB13163		27354557	ERR1337957	AGO1WT_8d_R2	Arribas16AGO1	Ar	Illumina HiSeq 2000 sequencing; Slicer activity of Arabidopsis AGO1 in siRNA biogenesis and miRNA target decay	SAMEA3907545	Illumina HiSeq 2000 sequencing; Slicer activity of Arabidopsis AGO1 in siRNA biogenesis and miRNA target decay		Illumina HiSeq 2000	miRNA-Seq	size fractionation	Seeds germinated in liquid 1xMurashige/Skoog medium and grown under 16h light/8h darkness regime TRIzol extraction NEBNext Small RNA Library Prep Set (Multiplex)	seedling	ago1-3 FLAG-AGO1WT, Col-0	Seeds germinated in liquid 1xMurashige/Skoog medium and grown under 16h light/8h darkness regime	8 days			total lysate			ERC000011	University of Copenhagen Department of Biology	2016-09-05T17:01:12Z	2016-03-24T15:02:28Z	public	ERS1094679	ERS1094679	E-MTAB-4529:Sample 4	ArrayExpress	Small RNA	Arabidopsis thaliana	Sample 4
PRJEB13163		27354557	ERR1337967	ago1-3_R1	Arribas16AGO1	Ar	Illumina HiSeq 2000 sequencing; Slicer activity of Arabidopsis AGO1 in siRNA biogenesis and miRNA target decay	SAMEA3907555	Illumina HiSeq 2000 sequencing; Slicer activity of Arabidopsis AGO1 in siRNA biogenesis and miRNA target decay		Illumina HiSeq 2000	miRNA-Seq	size fractionation	Seeds germinated in liquid 1xMurashige/Skoog medium and grown under 16h light/8h darkness regime TRIzol extraction NEBNext Small RNA Library Prep Set (Multiplex)	seedling	ago1-3, Col-0	Seeds germinated in liquid 1xMurashige/Skoog medium and grown under 16h light/8h darkness regime	13 days			total lysate			ERC000011	University of Copenhagen Department of Biology	2016-09-05T17:01:12Z	2016-03-24T15:02:28Z	public	ERS1094689	ERS1094689	E-MTAB-4529:Sample 5	ArrayExpress	Small RNA	Arabidopsis thaliana	Sample 5
PRJEB13163		27354557	ERR1337968	ago1-3_R2	Arribas16AGO1	Ar	Illumina HiSeq 2000 sequencing; Slicer activity of Arabidopsis AGO1 in siRNA biogenesis and miRNA target decay	SAMEA3907556	Illumina HiSeq 2000 sequencing; Slicer activity of Arabidopsis AGO1 in siRNA biogenesis and miRNA target decay		Illumina HiSeq 2000	miRNA-Seq	size fractionation	Seeds germinated in liquid 1xMurashige/Skoog medium and grown under 16h light/8h darkness regime TRIzol extraction NEBNext Small RNA Library Prep Set (Multiplex)	seedling	ago1-3, Col-0	Seeds germinated in liquid 1xMurashige/Skoog medium and grown under 16h light/8h darkness regime	13 days			total lysate			ERC000011	University of Copenhagen Department of Biology	2016-09-05T17:01:12Z	2016-03-24T15:02:28Z	public	ERS1094690	ERS1094690	E-MTAB-4529:Sample 6	ArrayExpress	Small RNA	Arabidopsis thaliana	Sample 6
PRJEB13163		27354557	ERR1337969	AGO1D762A_R1	Arribas16AGO1	Ar	Illumina HiSeq 2000 sequencing; Slicer activity of Arabidopsis AGO1 in siRNA biogenesis and miRNA target decay	SAMEA3907557	Illumina HiSeq 2000 sequencing; Slicer activity of Arabidopsis AGO1 in siRNA biogenesis and miRNA target decay		Illumina HiSeq 2000	miRNA-Seq	size fractionation	Seeds germinated in liquid 1xMurashige/Skoog medium and grown under 16h light/8h darkness regime TRIzol extraction NEBNext Small RNA Library Prep Set (Multiplex)	seedling	ago1-3 FLAG-AGO1D762A, Col-0	Seeds germinated in liquid 1xMurashige/Skoog medium and grown under 16h light/8h darkness regime	13 days			total lysate			ERC000011	University of Copenhagen Department of Biology	2016-09-05T17:01:12Z	2016-03-24T15:02:28Z	public	ERS1094691	ERS1094691	E-MTAB-4529:Sample 7	ArrayExpress	Small RNA	Arabidopsis thaliana	Sample 7
PRJEB13163		27354557	ERR1337970	AGO1D762A_R2	Arribas16AGO1	Ar	Illumina HiSeq 2000 sequencing; Slicer activity of Arabidopsis AGO1 in siRNA biogenesis and miRNA target decay	SAMEA3907558	Illumina HiSeq 2000 sequencing; Slicer activity of Arabidopsis AGO1 in siRNA biogenesis and miRNA target decay		Illumina HiSeq 2000	miRNA-Seq	size fractionation	Seeds germinated in liquid 1xMurashige/Skoog medium and grown under 16h light/8h darkness regime TRIzol extraction NEBNext Small RNA Library Prep Set (Multiplex)	seedling	ago1-3 FLAG-AGO1D762A, Col-0	Seeds germinated in liquid 1xMurashige/Skoog medium and grown under 16h light/8h darkness regime	13 days			total lysate			ERC000011	University of Copenhagen Department of Biology	2016-09-05T17:01:12Z	2016-03-24T15:02:28Z	public	ERS1094692	ERS1094692	E-MTAB-4529:Sample 8	ArrayExpress	Small RNA	Arabidopsis thaliana	Sample 8
PRJEB13163		27354557	ERR1337971	AGO1E803A_R1	Arribas16AGO1	Ar	Illumina HiSeq 2000 sequencing; Slicer activity of Arabidopsis AGO1 in siRNA biogenesis and miRNA target decay	SAMEA3907559	Illumina HiSeq 2000 sequencing; Slicer activity of Arabidopsis AGO1 in siRNA biogenesis and miRNA target decay		Illumina HiSeq 2000	miRNA-Seq	size fractionation	Seeds germinated in liquid 1xMurashige/Skoog medium and grown under 16h light/8h darkness regime TRIzol extraction NEBNext Small RNA Library Prep Set (Multiplex)	seedling	ago1-3 FLAG-AGO1E803A, Col-0	Seeds germinated in liquid 1xMurashige/Skoog medium and grown under 16h light/8h darkness regime	13 days			total lysate			ERC000011	University of Copenhagen Department of Biology	2016-09-05T17:01:12Z	2016-03-24T15:02:28Z	public	ERS1094693	ERS1094693	E-MTAB-4529:Sample 9	ArrayExpress	Small RNA	Arabidopsis thaliana	Sample 9
PRJNA407946	GSE104015	29848768	SRR6050886_SRR6050887	Col-0_R1	Derrien18AGO1	De	GSM2787765: WT total Rep1; Arabidopsis thaliana; ncRNA-Seq	SAMN07666373	GSM2787765	WT total Rep1; Arabidopsis thaliana; ncRNA-Seq	Illumina HiSeq 2500	ncRNA-Seq	size fractionation	Total-RNA samples were extracted from 2-week-old seedlings grown on MS-agar plates using TRI-reagent according to the manufacturer's instruction. For AGO1-loaded small RNA samples, IP were performed from 300 mg of 2-week-old seedlings grown on MS-agar plates. AGO1-loaded small RNA were then extracted by adding TRI-reagent directly on the magnetic beads and extraction of RNA was then performed acc…	seedlings	Columbia-0 wild type	2-week-old seedlings grown on MS-agar plates. 16-h-light/8-h-dark photoperiod (22°C/20°C)	2 weeks
PRJNA407946	GSE104015	29848768	SRR6050888_SRR6050889	Col-0_R2	Derrien18AGO1	De	GSM2787766: WT total Rep2; Arabidopsis thaliana; ncRNA-Seq	SAMN07666380	GSM2787766	WT total Rep2; Arabidopsis thaliana; ncRNA-Seq	Illumina HiSeq 2500	ncRNA-Seq	size fractionation	Total-RNA samples were extracted from 2-week-old seedlings grown on MS-agar plates using TRI-reagent according to the manufacturer's instruction. For AGO1-loaded small RNA samples, IP were performed from 300 mg of 2-week-old seedlings grown on MS-agar plates. AGO1-loaded small RNA were then extracted by adding TRI-reagent directly on the magnetic beads and extraction of RNA was then performed acc…	seedlings	Columbia-0 wild type	2-week-old seedlings grown on MS-agar plates. 16-h-light/8-h-dark photoperiod (22°C/20°C)	2 weeks
PRJNA407946	GSE104015	29848768	SRR6050890_SRR6050891	ago1-57_R1	Derrien18AGO1	De	GSM2787767: ago1-57 total Rep1; Arabidopsis thaliana; ncRNA-Seq	SAMN07666379	GSM2787767	ago1-57 total Rep1; Arabidopsis thaliana; ncRNA-Seq	Illumina HiSeq 2500	ncRNA-Seq	size fractionation	Total-RNA samples were extracted from 2-week-old seedlings grown on MS-agar plates using TRI-reagent according to the manufacturer's instruction. For AGO1-loaded small RNA samples, IP were performed from 300 mg of 2-week-old seedlings grown on MS-agar plates. AGO1-loaded small RNA were then extracted by adding TRI-reagent directly on the magnetic beads and extraction of RNA was then performed acc…	seedlings	Columbia-0 AGO1sup19 mutant	2-week-old seedlings grown on MS-agar plates. 16-h-light/8-h-dark photoperiod (22°C/20°C)	2 weeks
PRJNA407946	GSE104015	29848768	SRR6050892_SRR6050893	ago1-57_R2	Derrien18AGO1	De	GSM2787768: ago1-57 total Rep2; Arabidopsis thaliana; ncRNA-Seq	SAMN07666378	GSM2787768	ago1-57 total Rep2; Arabidopsis thaliana; ncRNA-Seq	Illumina HiSeq 2500	ncRNA-Seq	size fractionation	Total-RNA samples were extracted from 2-week-old seedlings grown on MS-agar plates using TRI-reagent according to the manufacturer's instruction. For AGO1-loaded small RNA samples, IP were performed from 300 mg of 2-week-old seedlings grown on MS-agar plates. AGO1-loaded small RNA were then extracted by adding TRI-reagent directly on the magnetic beads and extraction of RNA was then performed acc…	seedlings	Columbia-0 AGO1sup19 mutant	2-week-old seedlings grown on MS-agar plates. 16-h-light/8-h-dark photoperiod (22°C/20°C)	2 weeks
PRJNA407946	GSE104015	29848768	SRR6050894_SRR6050895	AGO1-IP_R1	Derrien18AGO1	De	GSM2787769: WT AGO1-IP Rep1; Arabidopsis thaliana; ncRNA-Seq	SAMN07666377	GSM2787769	WT AGO1-IP Rep1; Arabidopsis thaliana; ncRNA-Seq	Illumina HiSeq 2500	ncRNA-Seq	size fractionation	Total-RNA samples were extracted from 2-week-old seedlings grown on MS-agar plates using TRI-reagent according to the manufacturer's instruction. For AGO1-loaded small RNA samples, IP were performed from 300 mg of 2-week-old seedlings grown on MS-agar plates. AGO1-loaded small RNA were then extracted by adding TRI-reagent directly on the magnetic beads and extraction of RNA was then performed acc…	seedlings	Columbia-0 wild type	2-week-old seedlings grown on MS-agar plates. 16-h-light/8-h-dark photoperiod (22°C/20°C)	2 weeks
PRJNA407946	GSE104015	29848768	SRR6050896_SRR6050897	AGO1-IP_R2	Derrien18AGO1	De	GSM2787770: WT AGO1-IP Rep2; Arabidopsis thaliana; ncRNA-Seq	SAMN07666376	GSM2787770	WT AGO1-IP Rep2; Arabidopsis thaliana; ncRNA-Seq	Illumina HiSeq 2500	ncRNA-Seq	size fractionation	Total-RNA samples were extracted from 2-week-old seedlings grown on MS-agar plates using TRI-reagent according to the manufacturer's instruction. For AGO1-loaded small RNA samples, IP were performed from 300 mg of 2-week-old seedlings grown on MS-agar plates. AGO1-loaded small RNA were then extracted by adding TRI-reagent directly on the magnetic beads and extraction of RNA was then performed acc…	seedlings	Columbia-0 wild type	2-week-old seedlings grown on MS-agar plates. 16-h-light/8-h-dark photoperiod (22°C/20°C)	2 weeks
PRJNA407946	GSE104015	29848768	SRR6050898_SRR6050899	ago1-57 AGO1-IP_R1	Derrien18AGO1	De	GSM2787771: ago1-57 AGO1-IP Rep1; Arabidopsis thaliana; ncRNA-Seq	SAMN07666375	GSM2787771	ago1-57 AGO1-IP Rep1; Arabidopsis thaliana; ncRNA-Seq	Illumina HiSeq 2500	ncRNA-Seq	size fractionation	Total-RNA samples were extracted from 2-week-old seedlings grown on MS-agar plates using TRI-reagent according to the manufacturer's instruction. For AGO1-loaded small RNA samples, IP were performed from 300 mg of 2-week-old seedlings grown on MS-agar plates. AGO1-loaded small RNA were then extracted by adding TRI-reagent directly on the magnetic beads and extraction of RNA was then performed acc…	seedlings	Columbia-0 AGO1sup19 mutant	2-week-old seedlings grown on MS-agar plates. 16-h-light/8-h-dark photoperiod (22°C/20°C)	2 weeks
PRJNA407946	GSE104015	29848768	SRR6050900_SRR6050901	ago1-57 AGO1-IP_R2	Derrien18AGO1	De	GSM2787772: ago1-57 AGO1-IP Rep2; Arabidopsis thaliana; ncRNA-Seq	SAMN07666374	GSM2787772	ago1-57 AGO1-IP Rep2; Arabidopsis thaliana; ncRNA-Seq	Illumina HiSeq 2500	ncRNA-Seq	size fractionation	Total-RNA samples were extracted from 2-week-old seedlings grown on MS-agar plates using TRI-reagent according to the manufacturer's instruction. For AGO1-loaded small RNA samples, IP were performed from 300 mg of 2-week-old seedlings grown on MS-agar plates. AGO1-loaded small RNA were then extracted by adding TRI-reagent directly on the magnetic beads and extraction of RNA was then performed acc…	seedlings	Columbia-0 AGO1sup19 mutant	2-week-old seedlings grown on MS-agar plates. 16-h-light/8-h-dark photoperiod (22°C/20°C)	2 weeks
