# Supplementary material for: Extensive Analysis of miRNA Trimming and Tailing Indicates that AGO1 Has a Complex Role in miRNA Turnover
Source: Plants (Basel). 2021 Jan 30;10(2):267. doi: 10.3390/plants10020267 (PMC7911489; doi:10.3390/plants10020267)
Supplement: Supplementary file 1 [file plants-10-00267-s001.zip › SupplementaryTableS4.xlsx]

## Sheet: Zhao2012HESO1
miRNA

## Sheet: Li2016AGO
miRNA

## Sheet: Mei2018HWS
miRNA

## Sheet: Wang2018ATRM2
miRNA

## Sheet: Bologna2018AGO1
miRNA

## Sheet: Manavella2012CPL1
miRNA

## Sheet: Tomassi2020CARP9
miRNA

## Sheet: Gao2020HYL1
miRNA

## Sheet: Ren2012TGH
miRNA

## Sheet: Wang2015HENHESO1URT1
miRNA

[truncated: 9 more sheets: Zhang2020TREX2, Mi2008AGOsorting, Montgomery2008AGO1, Re2019CLF, Carbonell12AGO1, Zhai13AGO1, Sjogren18HSP40, Arribas16AGO1, Derrien18AGO1]
