# Supplementary material for: Extensive Analysis of miRNA Trimming and Tailing Indicates that AGO1 Has a Complex Role in miRNA Turnover
Source: Plants (Basel). 2021 Jan 30;10(2):267. doi: 10.3390/plants10020267 (PMC7911489; doi:10.3390/plants10020267)
Supplement: Supplementary file 1 [file plants-10-00267-s001.zip › SupplementaryTableS5.txt]

miR156a-5p;miR156b-5p;miR156c-5p;miR156d-5p;miR156e;miR156f-5p
miR157a-5p;miR157b-5p;miR157c-5p
miR157d
miR158a-3p
miR159a
miR160a-5p;miR160b;miR160c-5p
miR161.1
miR162a-3p;miR162b-3p
miR163
miR164a;miR164b-5p
miR165a-3p;miR165b
miR166a-3p;miR166b-3p;miR166c;miR166d;miR166e-3p;miR166f;miR166g
miR167a-5p;miR167b
miR168a-5p;miR168b-5p
miR169a-5p
miR170-3p
miR171a-3p
miR172a;miR172b-3p
miR173-5p
miR159b-3p
miR319a;miR319b
miR167d
miR169b-5p;miR169c
miR169d;miR169e;miR169f-5p;miR169g-5p
miR169h;miR169i;miR169j;miR169k;miR169l;miR169m;miR169n
miR171b-3p;miR171c-3p
miR172c;miR172d-3p
miR390a-5p;miR390b-5p
miR391-5p
miR391-3p
miR393a-5p;miR393b-5p
miR394a;miR394b-5p
miR395a;miR395d;miR395e
miR395b;miR395c;miR395f
miR396a-5p
miR396b-5p
miR397a
miR397b
miR398a-3p
miR398b-3p;miR398c-3p
miR399a
miR399b;miR399c-3p
miR399d
miR399e
miR399f
miR400
miR401
miR402
miR403-3p
miR404
miR405a;miR405b;miR405d
miR406
miR407
miR408-3p
miR156g
miR156h
miR158b
miR159c
miR319c
miR164c-5p
miR167c-5p
miR172e-3p
miR413
miR414
miR415
miR416
miR417
miR418
miR419
miR420
miR426
miR447a-3p;miR447b
miR447c-3p
miR771
miR773a
miR774a
miR775
miR776
miR777
miR778
miR779.1
miR780.2
miR781a;miR781b
miR782
miR822-5p
miR823
miR825
miR826a
miR827
miR828
miR829-3p.1
miR830-3p
miR831-3p
miR832-5p
miR834
miR835-5p
miR836
miR837-5p
miR838
miR839-5p
miR840-5p
miR842
miR843
miR844-5p
miR845a
miR846-3p
miR848
miR849
miR850
miR851-5p
miR852
miR853
miR824-5p
miR847
miR855
miR854a;miR854b;miR854c;miR854d;miR854e
miR856
miR857
miR858a
miR859
miR860
miR861-5p
miR861-3p
miR862-5p
miR862-3p
miR863-5p
miR863-3p
miR864-5p
miR864-3p
miR865-5p
miR865-3p
miR866-5p
miR866-3p
miR845b
miR867
miR868-3p
miR869.1
miR869.2
miR870-3p
miR773b-5p
miR773b-3p
miR774b-5p
miR774b-3p
miR858b
miR826b
