# Supplementary material for: Extensive Analysis of miRNA Trimming and Tailing Indicates that AGO1 Has a Complex Role in miRNA Turnover
Source: Plants (Basel). 2021 Jan 30;10(2):267. doi: 10.3390/plants10020267 (PMC7911489; doi:10.3390/plants10020267)
Supplement: Supplementary file 1 [file plants-10-00267-s001.zip › SupplementaryTableS8.xlsx]

## Sheet: guide
Study

## Sheet: star
Study
